# Supplementary material for: Automating document classification for the Immune Epitope Database
Source: BMC Bioinformatics. 2007 Jul 26;8:269. doi: 10.1186/1471-2105-8-269 (PMC1965490; doi:10.1186/1471-2105-8-269)
Supplement: Additional file 2 — abstracts. The zip file contains four text files describing the IEDB relevance of PubMed abstracts used in this study (ac_id.txt: category A-C pathogen, allergen_id.txt: allergen, er_id.txt: emerging-reemerging diseases and other_id.txt: pathogens in other categories). Each line has three fields: PubMed PMID, relevance to IEDB and publication year. [file 1471-2105-8-269-S2.zip]

Archive with 4 entries (4 files):
- ac_id.txt
- er_id.txt
- allergen_id.txt
- other_id.txt
