# Supplementary material for: Automating document classification for the Immune Epitope Database
Source: BMC Bioinformatics. 2007 Jul 26;8:269. doi: 10.1186/1471-2105-8-269 (PMC1965490; doi:10.1186/1471-2105-8-269)
Supplement: Additional file 2 — abstracts. The zip file contains four text files describing the IEDB relevance of PubMed abstracts used in this study (ac_id.txt: category A-C pathogen, allergen_id.txt: allergen, er_id.txt: emerging-reemerging diseases and other_id.txt: pathogens in other categories). Each line has three fields: PubMed PMID, relevance to IEDB and publication year. [file 1471-2105-8-269-S2.zip › ac_id.txt]

PubMed ID Relevant after Abstract Scan Publication Year
1695412	No	1990
7511212	Yes	1994
14697795	Yes	2004
6086707	No	1984
12370388	No	2002
3953951	No	1986
8381771	No	1993
11060013	Yes	2000
16107961	No	2005
16765491	No	2006 Jun 30
16002712	No	2005
7686559	No	1993
2431051	No	1986
14732346	No	2004
9746595	Yes	1998
9826703	No	1998
2832540	No	1988
1370431	Yes	1992
12874233	No	2003
6166681	No	1981
8578845	No	1995
1383567	Yes	1992
9886362	Yes	1999
16614754	Yes	2006
16790806	No	2006
16255650	No	2005
8830483	No	1995
8618866	No	1995
2418496	No	1985
12505709	No	2003
10069411	No	1999
16296870	No	2005
51883	No	1975
11714749	Yes	2001
2784196	No	1989
11870617	No	2002
9452289	No	1998
2459193	Yes	1988
16817762	No	2006 Jul
12969871	Yes	2003
8078904	No	1994
2372216	No	1990
16530893	No	2006
12707355	No	2003
8671623	Yes	1996
9529149	Yes	1998
8890457	No	1996
7908702	No	1994
12761108	No	2003
6160623	No	1980
2434414	No	1987
15655773	Yes	2005
8790404	No	1996
16417950	No	2006
15542643	No	2004
6166842	No	1981
7997247	Yes	1994
14614000	No	2003
79511	No	1978
8868446	Yes	1996
1400590	No	1992
11884558	Yes	2002
6177636	No	1982
9278330	No	1997
1850041	No	1991
10692032	No	2000
2596975	No	1989
15586574	No	2004
2459066	Yes	1988
9565635	No	1998
2460640	Yes	1988
6192318	No	1983
8847509	Yes	1995
8683137	No	1996
10388671	No	1999
11531418	Yes	2001
9727563	No	1998
1371693	No	1992
11318557	No	2001
1688874	Yes	1990
11160228	Yes	2001
7636480	Yes	1995
12406196	Yes	2002
9218719	No	1997
10415046	No	1999
1715358	No	1991
9740780	Yes	1998
2120067	No	1990
11581662	No	2001
16544518	No	2005
7522158	Yes	1994
6159521	No	1980
16806383	Yes	2006 Jul
9627012	No	1998
11471014	No	2000
16212535	Yes	2005
7937753	No	1994
56396	No	1976
6167660	No	1981
16829512	No	2006 Jul
15652293	Yes	2005
8703025	No	1996
11129631	Yes	2000
15039346	Yes	2004
2423631	Yes	1986
9370918	No	1997
6174682	No	1982
8877140	No	1996
6178951	No	1982
11046071	No	2000
12761113	No	2003
6194208	No	1983
11413313	No	2001
80446	No	1978
2902011	No	1988
11570498	No	2001
7544868	Yes	1995
15128810	Yes	2004
8134391	Yes	1994
16476986	No	2006
2459204	Yes	1988
10708416	No	2000
6191411	No	1982
10479098	No	1999
15916081	No	2004
12799035	No	2003
8997715	No	1997
1585626	No	1992
15866072	Yes	2005
8603809	No	1996
3304738	No	1987
8610164	No	1996
11884431	Yes	2002
9004446	No	1996
15483241	Yes	2004
3608984	No	1987
11865404	No	2002
9918404	No	1998
15010223	Yes	2004
10320343	Yes	1999
1474379	No	1992
12421964	Yes	2002
10775789	No	2000
9209512	No	1997
2824382	Yes	1987
7513169	Yes	1993
7686137	No	1993
15302848	No	2004
2062379	Yes	1991
16343699	No	2006 Jan
16677863	Yes	2006
1376012	Yes	1992
11207295	No	2001
10767539	No	2000
15690819	No	2005
3385406	No	1988
1319456	No	1992
1700613	No	1990
2451275	No	1988
7683750	Yes	1993
14599790	No	2003
7525489	No	1994
72471	No	1977
9730889	Yes	1998
6181724	No	1982
85674	No	1979
10741405	No	2000
15039099	Yes	2004
3819695	No	1987
8552415	No	1995
11024052	No	2001
9780256	No	1998
12447771	No	2002
6176532	No	1981
3341117	No	1988
12392544	No	2002
15364114	Yes	2004
15166455	Yes	2004
16699033	Yes	2006 Jun
2428743	No	1986
7516315	Yes	1994
10639319	No	2000
9140197	No	1997
7517569	No	1994
16714576	No	2006 Jun
15845145	No	2005
10791949	No	1999
9498751	No	1998
11160741	Yes	2001
14971045	No	2004
87489	Yes	1979
3201754	No	1988
11062437	No	2000
3944585	No	1986
12393754	No	2002
15557182	No	2004
9742688	No	1998
9317035	No	1997
3264318	No	1988
1894367	No	1991
1726328	No	1991
9139487	No	1997
10502511	Yes	1999
11427575	No	2001
9353162	No	1997
7684252	Yes	1993
1716807	No	1991
11238625	Yes	2001
11601288	No	1999
12493775	No	2003
1730920	Yes	1992
15151144	No	2004
1717190	Yes	1991
1967486	No	1990
9744755	No	1998
2158098	No	1990
1721637	Yes	1991
15755624	No	2005
8128625	No	1994
6207310	No	1984
2433383	No	1986
1376293	No	1992
10856791	No	2000
16418799	No	2006 Feb
6201558	No	1984
2295860	No	1990
15731034	No	2005
2266147	No	1990
2453491	Yes	1988
10377097	No	1999
6154649	No	1980
12666498	No	2003
12091874	No	2002
7685314	Yes	1993
15188074	No	2004
2482574	Yes	1989
1688420	No	1990
2469719	No	1989
8006585	No	1994
9502585	Yes	1997
6156914	No	1980
7963521	No	1994
3147153	No	1988
8601597	No	1996
1847481	No	1991
8013468	No	1994
9157149	No	1997
1708168	No	1991
16793312	No	2006 Sep 15
10583948	No	1999
15539508	No	2004
15958076	No	2005
10602055	No	2000
9794447	No	1998
8921944	No	1996
11101805	No	2000
8283049	No	1994
4044019	No	1985
12670513	No	2003
6170982	No	1981
10713352	No	2000
2164732	No	1990
9731502	No	1998
16242781	No	2006
8920702	No	1996
10506656	No	1999
1316670	No	1992
6207222	No	1984
16460840	No	2006
8497058	No	1993
12391242	No	2002
15308097	No	2004
9367357	No	1997
9498779	No	1998
11095847	No	2000
7485699	No	1995
11043953	Yes	2000
12705852	No	2003
9103423	No	1997
2435559	No	1987
2413143	No	1985
12588658	Yes	2003
16084555	No	2005
11522664	No	2001
7678048	No	1993
8005691	No	1994
7528217	Yes	1994
9595626	No	1998
10820375	No	2000
16545605	Yes	2006
63197	No	1976
11160750	No	2001
15268680	No	2004
6373934	No	1984
16472546	No	2006
9541573	No	1998
10846055	No	2000
12973032	No	2003
15750607	No	2005
9225247	No	1996
8566030	No	1995
10377103	No	1999
10603393	No	2000
92455	No	1979
15094017	No	2004
16185326	No	2005
16826479	Yes	2006 Jun
7705408	No	1995
2821399	No	1987
2890655	No	1987
6201310	No	1984
10359583	No	1999
14980484	No	2004
8217346	No	1993
1716695	No	1991
10734265	Yes	2000
9557664	No	1998
11741241	No	2000
1381914	No	1992
7740760	No	1995
632561	No	1978
12706077	No	2003
2483413	No	1989
14707085	No	2004
1702433	Yes	1991
16116209	No	2005
1717434	No	1991
10228018	No	1999
7889404	Yes	1994
15213154	Yes	2004
2459228	Yes	1988
1462121	No	1992
10801215	No	2000
12479397	Yes	2002
15557151	No	2004
2427216	No	1986
16313358	No	2005
1309847	No	1992
11345313	No	2001
9529081	No	1998
11466353	No	2001
16113302	No	2005
9192659	No	1997
9725229	No	1998
7520084	Yes	1994
6159520	No	1980
12163261	No	2002
9933110	Yes	1999
16297509	No	2006
6172480	No	1982
1409586	No	1992
8352391	No	1993
1548761	No	1992
10664395	No	1999
7515165	No	1994
11849317	No	2002
16849493	No	2006 Aug 1
6607288	No	1984
9886403	Yes	1999
7513922	No	1994
7483789	No	1995
1710649	No	1991
16462114	Yes	2006
6199307	No	1984
2427451	No	1986
9234241	No	1997
8727789	No	1996
2807552	No	1989
16558121	No	1980
2869210	Yes	1986
1696684	No	1990
9169732	Yes	1997
2991071	No	1985
9002072	No	1996
6158255	No	1980
94003	No	1979
10477587	No	1999
3048009	No	1988
8843629	No	1996
16571824	Yes	2006
7506279	Yes	1994
2432269	No	1986
1710648	No	1991
9498615	No	1997
8870834	No	1996
90457	No	1979
16388819	No	2006
6164798	Yes	1981
15654326	No	2005
13679388	Yes	2003
8950425	No	1996
11479317	Yes	2001
15520861	Yes	2004
7997854	No	1994
16600361	Yes	2006
11801672	No	2002
335024	No	1977
9341786	No	1997
15699134	Yes	2005
10669764	No	2000
1704213	No	1990
16785540	No	2006 Jul 1
9392590	No	1997
82606	No	1978
2472444	Yes	1989
8617314	No	1996
16368995	No	2006
2138558	No	1990
10540282	No	1999
12466894	No	2002
8805101	No	1996
3261776	Yes	1988
1381804	No	1992
16849516	No	2006 Aug 1
3585411	No	1987
7708765	No	1995
1695203	No	1990
8183284	No	1994
10361725	No	1999
3921651	No	1985
1281212	No	1992
8870699	No	1996
8258321	No	1993
1709692	No	1991
10879917	No	2000
9670958	No	1998
15039340	Yes	2004
2408574	No	1985
8308104	No	1993
15308370	No	2004
8095059	No	1993
12072518	No	2002
8770906	No	1996
7505614	No	1993
3552391	No	1987
9765498	Yes	1998
7692877	No	1993
16210617	No	2005
9551954	No	1998
10623806	No	2000
7682624	Yes	1993
2684096	No	1989
6189904	No	1983
1472121	Yes	1992
10640771	Yes	2000
12562331	No	2003
14733673	No	2003
1530961	No	1992
15197275	Yes	2004
15347807	No	2004
8406824	No	1993
8765019	No	1996
15858034	No	2005
3701055	No	1986
9491998	Yes	1998
1371496	No	1992
16140438	Yes	2006
11413387	Yes	2001
16166518	No	2005
2410550	No	1985
10384102	No	1999
16213632	No	2006
16615996	Yes	2006
12227327	No	1985
7679646	Yes	1993
1331804	No	1992
12055256	Yes	2002
16307801	No	2005
9348305	No	1997
1119940	No	1975
12807492	No	2003
8207794	No	1994
16034088	No	2005
3115279	Yes	1987
12889995	No	2003
11507192	No	2001
9382733	Yes	1997
1170566	No	1975
12950684	No	2003
6208313	No	1984
8258336	No	1993
10733170	Yes	2000
10931316	No	2000
9762566	No	1998
6166710	No	1981
15210801	No	2004
6334239	No	1984
7797238	No	1995
8114006	No	1994
9801329	Yes	1998
14557578	No	2003
2434666	No	1987
16494976	No	2006
51040	No	1975
1701000	Yes	1990
7543581	Yes	1995
16081844	Yes	2005
2454643	No	1988
16352377	No	2006
10452993	Yes	1999
10377193	No	1999
9765468	No	1998
2415581	No	1985
12551977	No	2003
6192585	Yes	1983
15104671	Yes	2004
2457599	No	1988
11248073	No	2001
9653084	Yes	1998
14607951	No	2003
1378362	Yes	1992
11046053	No	2000
9676707	No	1998
11862420	No	2002
6193288	No	1983
2457140	No	1988
8606114	No	1996
2470676	No	1989
7939952	No	1993
9102470	No	1997
12865946	Yes	2003
8056044	No	1994
6157838	No	1980
15034030	Yes	2004
65167	No	1976
9393781	No	1997
9208844	No	1997
12838324	No	2003
2440089	Yes	1987
6157741	No	1980
16271711	No	2005
15172451	Yes	2004
2847316	No	1988
11801668	No	2002
9418125	No	1997
12103436	No	2002
6181755	Yes	1981
9000043	No	1997
9143286	Yes	1997
10636481	No	2000
8333964	No	1993
1176627	No	1975
8926065	No	1996
8770643	No	1995
16600622	No	2006
9115577	No	1996
8339800	No	1993
12378408	No	2002
11413363	No	2001
7657790	No	1995
10409120	No	1999
6327765	No	1984
15858010	Yes	2005
9240695	No	1997
16427071	No	2006
7533679	Yes	1995
1358189	Yes	1992
8277292	No	1993
3734433	No	1986
8564722	No	1995
50755	No	1975
16571165	No	2006
9282991	No	1997
1707865	No	1991
9694303	Yes	1998
16547266	No	2006
9051918	No	1997
10590326	No	2000
2120332	No	1990
7504112	No	1993
2430108	No	1986
1534853	No	1992
11739541	No	2001
10204699	Yes	1999
7539750	No	1995
14635037	Yes	2003
11999339	No	2002
9728545	No	1998
7594479	No	1995
2580906	No	1985
2401792	No	1990
11082062	No	2000
11854201	Yes	2002
11600389	No	2001
10360354	Yes	1999
1673146	Yes	1991
11359837	No	2001
6401915	No	1983
8113740	No	1994
14634078	No	2003
9370937	No	1997
11120778	No	2000
16298154	No	2006
11791974	No	2001
14632649	Yes	2003
11854038	No	2002
9430535	Yes	1997
8263915	No	1993
16301664	Yes	2005
14643299	Yes	2003
16081772	No	2005
54335	No	1975
68669	No	1977
15933432	No	2005
15088779	No	2003
8310759	No	1993
385806	No	1979
7591082	No	1995
2478457	No	1989
1380894	Yes	1992
6190261	No	1983
6181949	No	1981
15081535	No	2004
10501835	No	1999
2456269	No	1988
8793844	Yes	1996
7686978	No	1993
6199002	No	1984
10756038	No	2000
8846769	No	1995
7882562	No	1995
1370411	No	1992
16326110	No	2005
3078575	No	1988
7240388	No	1981
8523518	Yes	1996
8613482	No	1995
8683152	No	1996
8517015	No	1993
14634106	Yes	2003
1376770	No	1992
6179874	No	1982
9224968	No	1997
9820537	No	1998
15862575	No	2005
1692809	No	1990
2835329	No	1987
9353022	No	1997
67988	No	1976
2413612	No	1985
63905	No	1976
9737722	No	1998
7504010	Yes	1993
8920857	No	1996
12533480	No	2003
9129591	No	1997
9000094	Yes	1996
9014299	No	1996
11265647	No	2001
8869754	No	1996
11369883	Yes	2001
15845460	No	2005
9605937	No	1998
9393626	No	1997
11418656	No	2001
9149807	No	1997
10540338	No	1999
15078949	No	2004
1710246	No	1991
15071006	Yes	2004
11967314	No	2002
11914340	No	2002
2479689	No	1989
9862215	No	1998
2454999	No	1988
1200844	No	1975
6187688	No	1983
15213158	No	2004
16709825	No	2006 Jun
8581165	Yes	1996
10026170	Yes	1999
15879103	No	2005
1370522	Yes	1992
1937942	No	1991
8617300	Yes	1996
16283774	Yes	2005
10231087	Yes	1999
11185964	No	2000
11883007	No	2001
2269329	Yes	1990
12175336	Yes	2002
55952	No	1975
6171610	No	1981
12391206	No	2002
1452650	No	1992
15749128	No	2005
7646356	Yes	1995
16797206	No	2006 Sep
2479713	No	1989
2440414	No	1987
1607650	Yes	1992
2482559	No	1989
8469931	No	1993
8787409	No	1996
7814635	Yes	1995
15308600	No	2004
6203218	Yes	1984
8765035	Yes	1996
10948102	No	2000
7595203	Yes	1995
2921609	No	1989
1360667	No	1992
1383384	Yes	1992
82995	No	1978
77539	No	1978
15033567	No	2004
6203835	No	1984
10657609	Yes	2000
9988308	No	1998
9844048	Yes	1998
6255192	No	1980
8406844	No	1993
8642326	No	1996
6187004	Yes	1983
10680298	Yes	1999
1718849	Yes	1991
9435071	Yes	1998
1727876	No	1992
1702727	Yes	1990
7517111	No	1994
2032306	No	1991
2424405	No	1986
16849488	No	2006 Aug 1
11410315	No	2001
7511986	No	1994
15187142	No	2004
8806496	No	1996
8565304	No	1996
11873074	No	2002
2562982	No	1989
181497	No	1976
16002687	No	2005
15896407	No	2005
6210167	No	1984
1715319	No	1991
16423040	Yes	2006
2836335	No	1987
11705949	Yes	2001
8537463	No	1995
6168650	No	1981
2744788	No	1989
9125584	Yes	1997
11496957	Yes	2001
6198281	Yes	1984
1284283	No	1992
14585337	No	2003
2447017	No	1988
12077267	Yes	2002
9655482	Yes	1998
11000468	No	2000
10969797	No	2000
2413656	No	1985
8057427	No	1994
10196308	No	1999
8303944	Yes	1994
1465432	No	1992
11166904	No	2001
2467294	Yes	1989
12522135	No	2003
59814	No	1976
7751161	No	1995
7141686	No	1982
6195899	No	1983
11086068	No	2000
7531745	No	1995
11714814	Yes	2001
1705686	No	1990
15003637	No	2004
8702771	No	1996
1614517	No	1992
9621093	No	1998
8705675	No	1996
2471771	No	1989
10969791	No	2000
7699331	No	1995
8666780	No	1996
11090876	Yes	2000
15100266	No	2004
9766076	No	1998
2582049	No	1985
2474053	Yes	1989
10644369	No	2000
2453464	No	1988
7505513	No	1993
1698376	No	1990
10466959	No	1999
6208682	No	1984
3612957	No	1987
318539	No	1979
1715994	No	1991
1405600	No	1992
7693478	No	1993
7545048	No	1995
2427449	No	1986
16790789	Yes	2006
15165062	No	2004
12704105	No	2003
12646611	Yes	2003
16706787	No	2006 Jun
2480990	No	1989
8207204	Yes	1994
15917115	Yes	2005
7930603	No	1994
11698433	No	2001
2360967	No	1990
11059776	No	2000
10800093	No	2000
10359643	No	1999
9220317	No	1997
16116212	No	2005
93399	No	1979
6168044	No	1981
2479749	No	1989
2636260	No	1989
70496	No	1977
16517753	Yes	2006
10353886	No	1999
16585541	No	2006
8765034	No	1996
12447748	No	2002
16176847	No	2006
9916877	No	1998
1718025	Yes	1991
10861053	No	2000
1374097	No	1992
2422725	No	1986
6172393	No	1981
7681083	No	1993
8103147	No	1993
12132769	No	2002
12602354	Yes	2002
11000251	Yes	2000
9454689	Yes	1998
14568922	Yes	2003
15627976	Yes	2005
8695821	No	1996
1700435	No	1990
15102821	Yes	2004
11355874	No	2001
9605175	No	1998
6177775	No	1982
11800581	No	2001
10601361	Yes	1999
3819696	No	1987
11197760	No	2001
15755582	Yes	2005
7680686	No	1993
9632623	No	1998
3259346	Yes	1988
1713253	Yes	1991
2449284	Yes	1988
9809424	No	1998
12696126	No	2003
1919525	No	1991
8892291	No	1996
12922126	No	2003
15837236	No	2005
12044299	No	2002
11906771	Yes	2002
15194781	Yes	2004
11208144	No	2000
1493050	No	1992
11811160	No	2002
75847	Yes	1978
12706074	No	2003
1706460	No	1991
15470017	No	2004
6580621	No	1983
2420709	No	1986
9151705	Yes	1997
10569750	Yes	1999
7512156	Yes	1994
1319712	No	1992
1719690	No	1991
1717575	Yes	1991
11312024	No	2001
11152396	No	2000
10946320	No	2000
15024391	Yes	2004
2395877	No	1990
1832722	Yes	1991
2440811	No	1987
15501813	No	2004
8419638	No	1993
9220399	No	1997
16116201	No	2005
2470639	No	1989
15016646	Yes	2004
7538543	No	1995
9114042	No	1997
16707026	No	2006
12095710	No	2002
15138168	Yes	2004
11394534	Yes	2001
64458	No	1977
14573653	No	2003
2433464	No	1987
1401939	No	1992
9752997	No	1998
10803879	No	2000
7737565	No	1995
1701416	No	1990
2991439	No	1985
2448246	No	1988
1708357	No	1991
3189702	No	1988
10699255	No	2000
9378506	No	1997
3868962	No	1985
1681414	No	1991
8046228	No	1994
8982618	No	1996
11979050	Yes	2002
3730865	No	1986
12146977	No	2002
6184032	No	1982
14557642	No	2003
11529299	No	2001
11745940	Yes	2001
11438429	No	2001
10580060	No	1999
1381719	Yes	1992
7519226	No	1994
9514118	No	1997
16289708	No	2005
7514130	No	1994
12702515	Yes	2003
1283094	No	1992
2466191	No	1988
8943375	No	1996
11254572	No	2001
10747134	No	2000
7527364	No	1994
11485300	No	2001
8871618	No	1996
7687804	Yes	1993
15650096	No	2004
16289409	No	2006
1714099	No	1991
6199675	No	1984
2424996	No	1986
2464610	No	1988
7536421	No	1995
10496903	No	1999
9418128	No	1997
7533965	Yes	1995
11219392	No	1905
15489266	Yes	2004
11909838	No	2002
7905462	No	1994
2434430	No	1987
6607294	No	1984
6174071	No	1981
15699114	No	2005
61243	No	1976
2483345	No	1989
76334	No	1978
11027812	No	2000
1374807	Yes	1992
62070	No	1976
3343328	No	1988
16165219	No	2006
2472859	No	1989
7490116	Yes	1995
12218148	No	2002
8765039	Yes	1996
15905505	No	2005
16596330	No	2006
1690181	No	1990
14638779	No	2003
15657950	No	2005
2229340	No	1990
10517600	Yes	1999
9835559	No	1998
16272326	No	2005
1500187	No	1992
11115700	No	2000
2435796	No	1987
11551641	No	2001
1716289	No	1991
16700703	Yes	2006 Jun
9465081	No	1998
12044966	No	2002
11744629	Yes	2001
8581031	No	1995
7596443	Yes	1995
8543845	No	1996
12208874	Yes	2002
8752913	No	1996
8812859	No	1996
11578086	Yes	2001
16455884	No	2006
7544397	Yes	1995
15824888	No	2005
2416849	No	1985
355011	No	1978
12441082	Yes	2002
2471975	Yes	1989
8578998	No	1995
16002721	No	2005
9342362	No	1997
355016	No	1978
14963236	No	2004
8406810	No	1993
8719513	No	1995
9175583	No	1997
11748962	No	2001
7561761	Yes	1995
7688123	No	1993
15154843	No	2004
12222931	Yes	2002
1374053	No	1992
9660185	Yes	1998
1340304	No	1992
2881894	No	1987
9759834	No	1998
16153058	Yes	2005
11508393	No	2001
14668569	No	2004
8916902	No	1996
2441234	No	1987
3380095	No	1988
7516621	Yes	1993
12047747	No	2002
10223335	No	1999
1446701	Yes	1992
9767468	No	1998
16291651	No	2006
12682239	No	2003
1522584	Yes	1992
63526	No	1976
6195900	No	1983
10767352	No	2000
9341123	No	1997
3507467	No	1986
11739684	No	2002
9524957	No	1998
10928459	No	2000
75188	No	1978
2702679	No	1989
1381911	No	1992
16369012	No	2006
9384303	Yes	1997
3548679	No	1986
2467001	Yes	1989
15681071	Yes	2005
16148128	Yes	2005
10386592	No	1999
7562998	No	1995
6204594	Yes	1984
11477407	No	2001
3617501	No	1987
15564465	No	2004
2464654	No	1989
10889408	No	2000
8912001	No	1996
16930036	No	2006 Sep
15757556	No	2005
10759768	Yes	2000
10639082	Yes	2000
6208680	Yes	1984
7966212	No	1994
11801655	No	2002
1706393	Yes	1991
16040957	No	2005
15183872	No	2004
10456868	Yes	1999
2143516	No	1990
7521507	No	1994
9346849	No	1995
1688544	No	1990
10591649	No	1999
14659904	No	2003
10225867	No	1999
10602016	No	1999
8026520	Yes	1994
8819160	No	1996
2410356	No	1985
2697108	No	1989
16097751	Yes	2005
1736535	No	1992
7755912	No	1995
8423072	No	1993
16790772	No	2006
8797681	No	1996
1299222	No	1992
12569574	No	2003
8344365	Yes	1993
15063561	Yes	2004
11254604	No	2001
12432095	No	2002
8385886	No	1993
11121060	No	2000
12021777	Yes	2002
1547843	Yes	1992
7962206	No	1994
9140095	No	1997
11121552	Yes	2000
1370951	No	1992
2829637	No	1988
10776846	No	1999
7696848	No	1994
1717574	Yes	1991
16002676	Yes	2005
9862676	Yes	1998
1370573	No	1992
1720356	No	1991
16460354	No	2006
12871222	No	2003
2438209	No	1987
16188454	No	2006
10430934	Yes	1999
2466103	No	1989
10717810	Yes	2000
8077945	No	1994
7516312	No	1994
2650593	No	1989
15013997	No	2004
2424833	No	1986
12697738	No	2003
7258486	No	1981
8349820	No	1993
8900068	No	1996
12957396	No	2003
7518164	Yes	1994
7875333	No	1995
11237153	No	2000
12654788	Yes	2003
12933894	No	2003
16923852	No	2006 Aug 29
1717268	No	1991
3259572	No	1988
16417956	No	2006
12817005	No	2003
7884863	No	1995
7686610	Yes	1993
9348535	No	1997
9328586	No	1997
15919886	No	2005
7943572	No	1994
11342645	Yes	2001
14585221	No	2003
7512931	No	1994
7567789	No	1995
15642996	No	2005
15156101	Yes	2003
16140352	Yes	2005
2450279	Yes	1988
6168245	No	1981
8362493	No	1993
453438	No	1979
1548096	No	1992
7586676	No	1995
8155600	No	1994
15246624	No	2004
12471104	No	2002
1691504	No	1990
2414904	No	1985
956360	No	1976
2421739	No	1986
15882053	No	2005
9160097	Yes	1997
10816505	No	2000
7689035	Yes	1993
1340285	No	1992
6173431	No	1982
11012618	No	2000
10229229	No	1999
1723295	Yes	1991
9356355	No	1997
2826418	No	1987
16278955	No	2005
11760126	No	2001
9045917	No	1997
7494246	Yes	1995
2455012	Yes	1988
2476484	No	1989
11755185	Yes	2002
11606721	No	2001
10728873	Yes	2000
16310259	No	2006
8606105	No	1996
8820649	Yes	1996
10984400	No	2000
6157375	No	1980
1716948	No	1990
94599	No	1979
11884478	No	2002
16375919	No	2006
11390521	No	2001
15356133	No	2004
9184918	No	1997
1626421	No	1992
2542594	No	1989
1296611	No	1992
15338326	Yes	2004
8698376	No	1996
2465273	Yes	1989
6198278	No	1984
14764717	Yes	2004
1661175	No	1991
7533861	No	1995
6164247	Yes	1980
1865360	No	1991
1697727	No	1990
15161967	Yes	2004
12023329	Yes	2002
7517441	No	1994
9018056	Yes	1997
2427591	No	1986
12421304	No	2002
12363016	No	2002
7815482	No	1995
1349448	No	1992
9018050	Yes	1997
16132678	Yes	2005
10072509	No	1999
11737869	No	2001
1375187	No	1992
1379212	No	1992
7527124	Yes	1994
2545626	Yes	1989
3029309	No	1987
10851531	No	1996
8795007	No	1996
9164957	No	1997
10749369	Yes	1999
7682631	Yes	1993
10811862	Yes	2000
182594	No	1976
6186653	No	1982
11207263	No	2001
1986378	No	1991
1694615	Yes	1990
15014500	Yes	2004
11602047	No	2001
11777958	No	2002
6192305	No	1983
11240034	No	2001
9510196	Yes	1998
12391238	No	2002
7510666	No	1994
7679697	Yes	1993
2413789	No	1985
15629656	Yes	2005
12633654	No	2003
16571812	No	2006
7582905	No	1995
9014296	Yes	1996
2462013	No	1988
16495533	Yes	2006
15585874	Yes	2004
16239523	No	2005
2417414	No	1986
15585875	No	2004
12972582	No	2003
11531946	Yes	2001
16408241	No	2006
16731941	Yes	2006 Jun
2033246	No	1991
1707568	No	1991
2419278	No	1986
11428188	No	2001
9094641	No	1997
7844559	Yes	1995
10360963	No	1999
9060624	Yes	1997
15231794	No	2004
1877710	No	1991
10544091	No	1999
14530354	No	2003
2411245	No	1985
15336644	No	2004
7814864	No	1995
7959866	Yes	1994
6715898	No	1984
15908368	No	2005
12874357	No	2003
7679648	No	1993
16632407	No	2006
11882707	No	2002
9514309	No	1998
11913793	No	2001
15474490	No	2004
10611484	Yes	1999
11687464	No	2001
8036821	No	1994
9311570	No	1997
14568951	No	2003
16571878	No	2006
15843530	Yes	2005
8099471	No	1993
12594279	No	2003
2595079	No	1989
12517951	No	2003
94460	No	1979
1685553	No	1991
15503212	Yes	2004
16697221	Yes	2006
7681081	Yes	1993
10799877	No	2000
15564505	Yes	2004
2225976	No	1990
2430550	No	1986
16610929	Yes	2006
1690429	No	1990
8744561	No	1996
2431812	Yes	1986
7911644	Yes	1993
16054612	Yes	2005
12769346	No	2003
10553084	Yes	1999
8370602	Yes	1993
12147621	No	2002
12865071	No	2003
11742086	No	2001
9815676	Yes	1997
16043097	No	2005
9324946	No	1997
9714413	Yes	1998
7817895	Yes	1994
12055624	No	2002
9207121	No	1997
2423056	No	1986
16497544	No	2006
16326701	No	2006
11457994	Yes	2001
16493059	No	2006
7061992	No	1982
9199964	Yes	1997
7510086	No	1994
7691986	Yes	1993
14530349	No	2003
11672924	Yes	2001
15634888	Yes	2005
6206143	No	1984
11835758	No	2002
16893997	No	2006 Aug 15
15054081	Yes	2004
15494519	Yes	2004
11441073	No	2001
15618402	No	2005
2433335	No	1987
7543346	No	1995
15507655	Yes	2004
14998514	No	2004
9705246	Yes	1998
2444577	No	1987
10485708	No	1999
1694896	No	1990
7682234	No	1993
7585718	No	1995
11333891	Yes	2001
16762359	No	2006 Mar
7682329	Yes	1993
1281655	No	1992
1836187	No	1991
7545588	No	1994
1993848	Yes	1991
15056384	Yes	2004
16714853	No	2006
7551032	No	1995
2498428	No	1989
1383323	Yes	1992
1409595	Yes	1992
16493038	Yes	2006
10217584	No	1999
2475582	No	1989
1282810	No	1992
1446706	No	1992
3384364	No	1988
1680693	No	1991
10209738	No	1999
8109246	No	1993
8560780	No	1995
10981707	No	2000
15086403	Yes	2004
1936113	Yes	1991
10453018	Yes	1999
2487295	No	1989
11500448	No	2001
16302098	No	2005
11401504	No	2001
14722270	Yes	2004
10231639	No	1999
2580915	No	1985
2423640	No	1986
15047914	No	2004
8627765	Yes	1996
7544229	No	1995
61718	No	1976
7526822	No	1994
9714238	Yes	1998
10427978	No	1999
12610141	No	2003
11937549	No	2002
1480824	No	1992
9170506	No	1997
12413838	Yes	2002
12706666	No	2003
7673701	Yes	1995
6198181	No	1984
10722620	No	2000
2991564	No	1985
6153930	No	1980
3082761	No	1986
6177743	No	1982
7690424	Yes	1993
9649196	No	1998
9322069	No	1997
6198440	No	1983
7529419	No	1994
9158059	Yes	1997
1702161	Yes	1991
12626563	No	2003
9929594	No	1998
2472749	Yes	1989
10222055	Yes	1999
14551895	No	2003
6200968	No	1984
2473090	No	1989
10559317	Yes	1999
8223850	Yes	1993
2423362	No	1986
9448305	No	1998
15210535	No	2004
15661141	No	2005
15917132	Yes	2005
15824419	No	2005
15688371	No	2005
14769854	Yes	2004
10820272	No	2000
12034111	No	2002
2429918	No	1986
12450688	No	2002
9301531	No	1997
59707	No	1976
7511178	No	1994
9824480	Yes	1998
2460873	No	1988
9566494	No	1998
83309	No	1978
557758	No	1977
69247	Yes	1976
11413293	Yes	2001
2441512	No	1987
7527500	Yes	1994
14976597	Yes	2004
2903124	No	1988
12097363	Yes	2002
15158608	Yes	2004
71190	No	1977
2332806	No	1990
10945449	No	2000
9061352	No	1997
11389081	No	2001
2106442	No	1990
10547428	Yes	1999
15843570	No	2005
8676069	No	1996
8921433	No	1996
10954576	Yes	2000
7542549	Yes	1995
12740437	No	2003
15557241	No	2004
2453566	Yes	1988
16478089	No	2006
1645899	No	1991
9811883	No	1998
10666212	No	2000
11297681	Yes	2001
15507634	No	2004
8548765	No	1996
842780	No	1977
8833919	No	1996
8993001	No	1997
2415453	No	1985
15221869	Yes	2004
11407315	No	2001
16364734	No	2006
2569208	No	1989
9632629	No	1998
7496963	No	1994
9250775	No	1997
9038842	No	1997
9094608	No	1997
1690703	No	1990
15378436	No	2004
10403007	Yes	1999
12385971	No	2002
14527517	No	2003
8551601	No	1996
7581338	No	1995
1703371	No	1991
6193180	No	1983
8636231	No	1996
15147121	No	2004
8258689	No	1993
1692156	No	1990
2468182	No	1989
1374056	No	1992
172527	No	1975
15582697	No	2005
15762882	Yes	2005
11207652	Yes	2001
12706090	Yes	2003
1987067	No	1991
8494822	Yes	1993
15531033	Yes	2004
6128900	No	1982
15711549	Yes	2005
1696376	No	1990
1331239	Yes	1992
10706088	No	2000
8922953	No	1996
2480384	No	1989
11215307	No	2000
12630904	No	2003
12941383	No	2003
3079613	No	1986
11265648	No	2001
2541747	No	1989
60810	No	1976
1698520	No	1990
2450423	No	1988
16361313	No	2006
10229842	Yes	1999
9233634	Yes	1997
15759315	Yes	2005
7516574	Yes	1994
224222	No	1979
1707655	Yes	1990
16433863	No	2006
11699594	No	2001
9611794	No	1998
6190181	No	1983
10344794	No	1998
9088977	No	1997
15921692	Yes	2005
9010298	No	1997
2429984	Yes	1986
9519825	No	1998
11123323	No	2001
1383564	No	1992
12853399	Yes	2003
10872716	Yes	2000
16022903	Yes	2005
59566	No	1975
16116238	No	2005
87125	No	1979
3184276	No	1988
15705472	No	2005
2449498	No	1988
2462795	Yes	1988
7620904	No	1995
12902504	No	2003
10795519	Yes	2000
16436502	Yes	2006
15937171	No	2005
6182265	No	1982
6205018	No	1984
1714879	Yes	1991
16364020	No	2005
16152762	No	2005
7681359	No	1993
7553913	No	1995
16785513	No	2006 Jul 1
11466350	Yes	2001
2471792	No	1989
7756999	No	1994
3004953	No	1985
10510394	No	1999
8140290	No	1993
7869040	No	1995
15885816	No	2005
88548	No	1979
8209761	No	1993
8668927	Yes	1996
15210808	No	2004
2116104	No	1990
1709871	Yes	1991
6581226	No	1984
15857975	Yes	2005
8757600	No	1996
1700296	No	1990
8645171	No	1996
9780178	Yes	1998
1724974	Yes	1991
8607269	Yes	1996
16757901	No	2006 Jun
2461519	No	1988
9833853	No	1998
14575645	No	2003
11581410	Yes	2001
10436930	Yes	1999
10496899	No	1999
8861957	No	1996
10473516	No	1999
11369203	No	2001
10570292	Yes	1999
3123711	No	1988
8154934	Yes	1994
7509539	No	1993
11125166	Yes	2001
14573652	No	2003
7518531	No	1994
7680587	No	1993
7682994	No	1993
83301	No	1978
10725721	No	2000
9886376	No	1999
2917778	No	1989
12496160	Yes	2003
16426005	Yes	2006
10068124	Yes	1999
8874070	No	1996
12050400	No	2002
12693542	No	2003
7517562	No	1994
15778962	Yes	2005
11849705	No	2002
2911277	No	1989
1448154	Yes	1992
10417173	No	1999
2378463	Yes	1990
8277183	No	1994
632346	No	1978
15927255	No	2006
8982769	No	1996
11803060	No	2002
1875195	No	1991
10452809	Yes	1999
12808447	No	2003
6167565	No	1981
15016874	No	2004
2473092	No	1989
1196767	No	1975
9589610	No	1997
7805754	Yes	1994
12641416	No	2003
8874623	No	1996
12604370	No	2003
11509600	No	2001
12974752	No	2003
16225427	No	2005
15994790	Yes	2005
8945590	No	1996
10318876	No	1999
7827404	No	1994
9701249	No	1998
6968914	No	1980
9244344	Yes	1997
1374584	No	1992
8464875	No	1993
69611	No	1977
16417930	No	2006
10888616	No	2000
11760166	No	2001
16690096	Yes	2006
16960787	Yes	2006 Sep 15
16005749	No	2005
3542806	No	1986
16232213	No	2005
6191616	No	1983
1693675	No	1990
16785508	No	2006 Aug
12126905	No	2002
1916894	No	1991
11121543	Yes	2000
2475568	Yes	1989
8871652	Yes	1996
2426542	No	1986
1689989	No	1990
14517087	Yes	2003
15845506	No	2005
2480604	No	1989
2412961	No	1985
1707530	No	1991
10078593	No	1999
89064	No	1979
8566039	No	1995
9202478	No	1997
9713943	No	1998
15557649	Yes	2004
60760	No	1976
1516624	No	1992
7860362	No	1994
6196999	No	1983
12682237	Yes	2003
16600442	No	2006
8178551	No	1994
3989285	No	1985
10411545	No	1999
10765562	No	1999
77298	No	1978
8784519	No	1996
11069066	No	2000
15919376	No	2004
14610200	No	2003
9158050	No	1997
12186782	No	2002
61735	No	1976
10623826	No	2000
1885735	Yes	1991
7865336	No	1994
10359579	Yes	1999
77150	No	1978
1747950	No	1991
15308364	Yes	2004
8794311	No	1996
3411119	Yes	1988
7684463	No	1993
7522249	Yes	1994
11714815	Yes	2001
9814731	Yes	1998
15778493	No	2005
11192286	No	2000
14707063	No	2004
1724057	Yes	1991
9864239	No	1999
6159305	No	1980
1722089	No	1991
8976170	No	1996
6967924	No	1980
9379014	No	1997
11233852	No	2001
9519824	Yes	1998
8533465	Yes	1995
1715029	Yes	1991
2429970	No	1986
15522449	No	2004
6171516	No	1981
14741162	No	2004
15753209	No	2005
1310320	No	1992
12170946	No	2002
3898484	No	1985
7944953	Yes	1994
12421928	Yes	2002
2461861	Yes	1988
7232255	No	1981
86366	Yes	1979
15728507	No	2005
16767078	Yes	2006 Aug 14
8810004	No	1996
11722642	Yes	2001
6194118	No	1983
8300410	Yes	1993
7505486	Yes	1993
11796635	Yes	2002
9014294	No	1996
12167349	Yes	2002
10954526	Yes	2000
2474504	No	1989
7694060	No	1993
10729170	No	2000
2410445	No	1985
10617786	No	2000
8557352	No	1996
15026357	No	2004
16515492	No	2006
6605933	No	1983
8659117	No	1996
7868250	No	1995
10704333	No	2000
8805633	Yes	1996
7682257	No	1993
7678298	Yes	1993
8666912	No	1996
2461315	No	1988
1646846	No	1991
1816113	No	1991
16365436	No	2006
16516224	No	2006 May
1354230	No	1992
7589089	No	1995
9780183	No	1998
8945603	Yes	1996
2474671	Yes	1989
1634111	Yes	1992
12668268	No	2003
12218131	Yes	2002
2446368	Yes	1987
7595191	Yes	1995
10384132	No	1999
10383936	No	1999
10201900	Yes	1999
15894326	No	2005
7288409	No	1981
10924794	No	2000
15205935	No	2004
8557112	No	1996
1502501	Yes	1992
1281399	No	1992
12890328	No	2003
9847344	Yes	1999
7927675	No	1994
1700825	Yes	1990
10456909	No	1999
9317004	Yes	1997
15879085	No	2005
8259655	No	1994
11293477	No	2001
6196909	No	1983
15569476	No	2004
6264168	No	1981
12843056	No	2003
8139580	No	1994
11684316	No	2002
16779722	Yes	2006 Aug
7756490	No	1995
16375635	No	2006
11535306	No	2001
10074120	No	1999
8683218	No	1996
10329580	Yes	1999
16079886	No	2005
9004033	No	1996
15919893	Yes	2005
1376392	No	1992
15308714	Yes	2004
7516439	Yes	1994
6162824	No	1980
16435281	Yes	2006
8190995	No	1993
1769687	No	1991
1704034	Yes	1991
8429302	No	1993
12470205	No	2002
12853404	No	2003
10754284	No	2000
1452343	No	1992
9593011	Yes	1998
14742544	No	2004
2446422	Yes	1987
1389107	No	1992
16245362	Yes	2005
2787412	No	1989
11072043	No	2001
15542193	Yes	2004
62437	No	1976
10570297	No	1999
230364	No	1979
1384748	Yes	1992
7869051	No	1995
10358745	Yes	1998
12421941	Yes	2002
1704033	Yes	1991
12821447	No	2003
7867307	No	1994
10944356	No	2000
15936851	No	2005
1710804	No	1991
10608444	No	1999
7823966	Yes	1994
7000687	No	1980
11726970	No	2001
9782126	No	1998
6208071	No	1984
12667644	No	2003
7692858	Yes	1993
8459225	Yes	1993
9218569	No	1997
7525337	No	1994
11160735	No	2001
7942272	No	1994
16552042	No	2006
2478486	No	1989
12202579	No	2002
8319893	No	1993
9308175	No	1997
15496204	Yes	2004
14575762	No	2003
14975356	No	2004
6181756	No	1981
7689541	No	1993
12615052	No	2003
88002	No	1978
47750	No	1975
11741401	No	2001
12408987	No	2002
7477351	Yes	1995
7927754	No	1994
15746065	No	2005
3490689	No	1986
15026021	Yes	2004
6207808	No	1984
15544707	No	2004
8786307	No	1996
9788623	No	1998
59639	No	1976
11907221	No	2002
15843542	Yes	2005
12421944	No	2002
1719425	Yes	1991
10760793	No	2000
12798645	No	2003
7594534	Yes	1995
7602101	No	1995
8882934	Yes	1996
10384109	No	1999
15327795	No	2004
16125280	Yes	2006
7562999	No	1995
9393827	No	1997
6256329	No	1980
11675370	Yes	2001
78955	No	1978
9689731	No	1998
9712080	No	1998
10803844	Yes	2000
1775837	No	1991
2497068	No	1989
10403033	No	1998
6167621	No	1981
16278064	No	2005
8510226	Yes	1993
11478887	Yes	2001
15272409	Yes	2004
8756045	No	1996
8632058	No	1996
10553679	Yes	1999
16860448	Yes	2006 Aug
8898963	No	1996
6160612	No	1980
7897200	No	1995
14657392	No	2003
48553	No	1975
9486398	No	1998
10617795	No	2000
16368974	Yes	2006
11744830	No	2001
6195269	No	1983
9584149	Yes	1998
16632108	Yes	2006
8795222	No	1996
10438842	No	1999
12502810	Yes	2003
8556520	No	1994
10605013	No	2000
2719554	No	1989
10875803	No	2000
2476571	Yes	1989
14981753	Yes	2004
6197455	No	1984
2440986	No	1987
9697771	Yes	1998
9725238	No	1998
1376756	No	1992
12682227	No	2003
2578479	No	1985
61176	No	1976
2450866	No	1988
8899056	No	1996
12055626	Yes	2002
15802965	No	2005
15951824	No	2005
15824067	No	2005
3681014	No	1987
7876560	No	1995
12602351	No	2002
3305365	No	1987
10367286	Yes	1999
13126	No	1976
1955465	No	1991
1715321	No	1991
12804850	No	2003
15262812	Yes	2004
15530675	No	2004
1293215	No	1992
12036323	Yes	2002
9647214	Yes	1998
12933832	No	2003
15560754	Yes	2004
11193662	No	2000
7538509	No	1995
16426046	No	2006
9286391	No	1997
11207297	No	2001
9206995	No	1997
14633869	Yes	2003
3548412	No	1987
1429042	No	1992
9135543	No	1997
6290850	No	1982
16495532	No	2006
10569782	No	1999
7523183	Yes	1994
1373889	No	1992
12594278	No	2003
8091134	No	1994
9021999	No	1997
15905510	No	2005
6163725	No	1981
15279709	Yes	2004
12682221	No	2003
16210638	No	2005
6189955	Yes	1983
6156850	No	1980
[truncated: 5,578 more rows]
[truncated: 2 more columns]
