# Supplementary material for: Automating document classification for the Immune Epitope Database
Source: BMC Bioinformatics. 2007 Jul 26;8:269. doi: 10.1186/1471-2105-8-269 (PMC1965490; doi:10.1186/1471-2105-8-269)
Supplement: Additional file 2 — abstracts. The zip file contains four text files describing the IEDB relevance of PubMed abstracts used in this study (ac_id.txt: category A-C pathogen, allergen_id.txt: allergen, er_id.txt: emerging-reemerging diseases and other_id.txt: pathogens in other categories). Each line has three fields: PubMed PMID, relevance to IEDB and publication year. [file 1471-2105-8-269-S2.zip › er_id.txt]

PubMed ID Relevant after Abstract Scan Publication Year
15543419	No	2004
15136562	No	2004
15113888	No	2004
15109593	No	2004
15557743	No	2004
15362836	No	2004
15308717	Yes	2004
15308356	No	2004
15308344	No	2004
15285016	Yes	2004
15218220	No	2004
14963122	No	2004
15750071	No	2005
12922136	No	2003
12866421	No	2003
14621031	No	2003
12825170	No	2003
12744896	No	2003
12689715	No	2003
12738387	No	2003
12675902	No	2003
14695448	Yes	2003
14584611	Yes	2003
12953844	Yes	2003
12825895	Yes	2003
12391173	No	2002
12399195	Yes	2002
12163267	No	2002
12120463	No	2002
12034087	No	2002
12009276	No	2002
12163908	No	2002
12036330	No	2002
11856579	No	2002
11895985	Yes	2002
11900844	Yes	2002
11797174	No	2002
11704673	No	2002
11878915	No	2002
11777832	No	2002
11738747	No	2001
11738736	Yes	2001
11641838	No	2001
12380231	No	2001
11765716	No	2001
11544331	No	2001
11483278	No	2001
11472431	Yes	2001
12562014	No	2001
11468113	No	2001
11230413	No	2001
12790408	No	2001
11440231	No	2001
11114071	Yes	2000
11498699	No	2000
10738096	No	2000
10747114	Yes	2000
10725702	No	2000
11503018	No	2000
10721486	Yes	2000
10648860	Yes	2000
10601863	Yes	2000
10640549	Yes	2000
10937299	No	1999
10544112	Yes	1999
10501486	Yes	1999
10388554	Yes	1999
10432075	Yes	1999
10452642	No	1999
10068585	No	1999
10195621	No	1999
2012255	No	1991
1703959	Yes	1991
2123824	Yes	1990
1696937	Yes	1990
1696296	Yes	1990
1695255	Yes	1990
2358778	Yes	1990
1694205	Yes	1990
2161873	No	1990
2316774	No	1990
2338729	No	1990
1967528	No	1990
2208558	No	1990
2153188	No	1990
2551962	No	1989
2681843	No	1989
2815979	No	1989
2636896	No	1989
2807425	No	1989
2793877	No	1989
2470920	Yes	1989
2751770	No	1989
2499661	No	1989
2471814	No	1989
2471786	No	1989
2646301	No	1989
2747587	No	1989
3199425	No	1988
3206083	No	1988
2459225	Yes	1988
3198658	No	1988
2461004	No	1988
2894908	No	1988
3280109	No	1988
3480536	No	1987
3655404	No	1987
3609177	No	1987
2885384	No	1987
3812881	No	1987
3427891	No	1987
3617187	No	1987
3086569	No	1986
3491953	Yes	1986
3706630	No	1986
3719460	No	1986
3531213	No	1986
3510393	No	1986
3792659	No	1986
3905611	No	1985
4020967	No	1985
2409024	No	1985
6492318	No	1984
6605428	No	1983
6619583	No	1983
7128074	No	1982
7128067	No	1982
6975354	No	1981
7295038	No	1981
6171709	No	1981
7330920	No	1981
7463005	No	1980
6995713	No	1980
474568	No	1979
479638	No	1979
387971	No	1979
739588	No	1978
690611	No	1978
903672	No	1977
404370	No	1977
864845	No	1977
323278	No	1977
191397	No	1977
1087335	No	1976
57927	No	1976
1097743	No	1975
1097742	No	1975
1168531	No	1975
1212534	No	1975
8781544	Yes	1996
8675332	No	1996
8625534	No	1996
8666920	No	1996
8690902	No	1996
8605929	No	1996
8882408	No	1996
8570625	Yes	1996
8627941	No	1996
7582894	No	1995
7542418	No	1995
8592368	No	1995
8599066	No	1995
7540044	Yes	1995
7540592	No	1995
7535014	No	1995
7611878	Yes	1995
8577283	Yes	1995
7964468	No	1994
7715537	No	1994
8090768	No	1994
8062870	No	1994
8039911	No	1994
7519243	No	1994
7518464	No	1994
8188383	No	1994
8036824	No	1994
8013959	No	1994
8107781	No	1994
7676919	No	1994
7777330	No	1993
8405068	No	1993
8256507	No	1993
8393480	Yes	1993
7688410	Yes	1993
7687620	No	1993
8355341	No	1993
8500880	No	1993
7680688	No	1993
8437221	No	1993
8337941	No	1993
1305405	No	1992
1355602	No	1992
1358187	No	1992
1376365	No	1992
1588277	No	1992
1544163	No	1992
1372139	Yes	1992
1601469	No	1992
1372360	No	1992
1737925	Yes	1992
1370682	No	1992
1530792	No	1992
1548802	No	1992
1539465	No	1992
1786991	No	1991
1818211	No	1991
1717708	Yes	1991
1712859	No	1991
1771968	No	1991
2033678	No	1991
11940066	No	2002
12029162	No	2002
12388801	No	2002
12391250	No	2002
12471132	No	2002
12526694	No	2003
12895231	No	2003
14500643	No	2003
14871533	No	2004
15087226	No	2004
15128821	No	2004
15186860	Yes	2004
15209162	No	2004
15297743	No	2004
15539506	No	2004
15795253	Yes	2005
15890907	No	2005
15962559	No	2005
15971273	Yes	2005
15994800	Yes	2005
11372026	Yes	2001
11359802	Yes	2001
11274438	No	2001
11222115	No	2001
11120947	No	2001
10925273	No	2000
10816482	No	2000
10816471	No	2000
10717352	Yes	2000
10618280	No	2000
10586042	No	1999
10531237	Yes	1999
10192046	Yes	1999
9916683	No	1999
9708825	No	1998
9353047	No	1997
9311836	No	1997
9310843	No	1997
9382740	No	1997
9066029	No	1997
9031621	No	1997
9010294	No	1997
15215627	Yes	2004
12466481	Yes	2002
12466480	Yes	2002
10048922	No	1999
9987156	No	1999
9847325	Yes	1999
9881971	Yes	1998
9826373	No	1998
9820488	No	1998
9759841	Yes	1998
9703016	No	1998
9650959	No	1998
9662964	No	1998
9741336	No	1998
9514739	No	1998
9607065	Yes	1998
9570284	No	1998
9607018	No	1998
9394822	No	1997
9770652	No	1997
9364137	No	1997
9364698	No	1997
9314448	No	1997
9300387	No	1997
9315114	No	1997
9381793	Yes	1997
9192662	No	1997
9234541	No	1997
9122216	Yes	1997
9073390	No	1997
9008799	No	1997
9012438	No	1997
8977196	Yes	1997
9087966	No	1997
8955199	Yes	1996
8906797	Yes	1996
8890208	No	1996
6196376	Yes	1983
6197664	No	1983
6200089	No	1983
6823748	No	1983
6827249	No	1983
7526134	No	1994
7543584	No	1995
7677960	No	1993
7679021	No	1993
7682280	No	1993
7683158	No	1993
7692894	No	1993
7759540	No	1995
7796956	No	1995
7818810	No	1994
7853476	No	1995
7964601	No	1994
8002991	No	1994
8051219	No	1994
8299910	Yes	1994
8383333	No	1993
8556531	No	1994
8892855	Yes	1996
2429535	No	1986
2429983	No	1986
2432055	No	1987
2445121	Yes	1987
2446011	Yes	1988
2447223	No	1987
2457112	Yes	1988
2458320	Yes	1988
2461007	No	1988
2462540	No	1989
2473112	No	1989
2579247	Yes	1985
3062388	Yes	1988
6084611	No	1984
6084613	No	1984
6155432	No	1980
6155436	No	1980
6159749	No	1980
6180904	No	1982
6181927	No	1982
6181929	No	1982
6183450	No	1982
6185960	Yes	1983
57969	No	1976
59529	No	1976
65070	No	1976
67104	No	1977
68930	No	1977
80443	No	1978
93606	No	1979
1284868	No	1992
1370521	Yes	1992
1380531	No	1992
1698803	No	1990
1699265	No	1990
1704004	No	1991
2016542	No	1991
2201027	No	1990
2319136	Yes	1990
2409716	No	1985
2413164	No	1985
2414905	No	1985
2416820	No	1986
2420821	No	1986
11274646	No	2001
9837804	No	1998
11689620	Yes	2001
15843436	No	2005
12534950	No	2003
12039913	No	2002
11741697	No	2001
10466789	No	1999
16428778	No	2006
16301807	No	2005
16239964	No	2005
16227243	Yes	2005
16213749	No	2006
16186240	Yes	2005
16153757	No	2006
16113502	No	2005
16113501	No	2005
16113251	No	2005
16091399	No	2005
16041027	No	2005
15893990	No	2005
12804842	Yes	2003
12667795	No	2003
12034109	Yes	2002
11738742	No	2001
11205105	Yes	2000
10846070	No	2000
9759844	No	1998
9554270	No	1998
9550391	No	1997
9514121	No	1997
9311825	No	1997
9215580	No	1997
8986942	No	1997
8817160	No	1996
8642290	No	1996
8641786	No	1996
7494258	No	1995
7561155	No	1995
7544426	No	1995
7521508	No	1994
7692305	No	1993
8097752	No	1993
1376366	Yes	1992
1285268	No	1992
1699832	No	1990
2537273	No	1989
3114866	No	1987
3084793	No	1986
6181364	No	1982
1693163	No	1990
7689528	Yes	1993
8397282	No	1993
8411378	No	1993
8915880	No	1996
9580883	No	1998
10037223	No	1998
10618412	No	2000
10891414	No	2000
12450695	No	2002
12639484	No	2003
12810869	No	2003
11713814	No	2000
2787273	Yes	1989
2520753	Yes	1989
2457635	Yes	1988
8627238	Yes	1996
9346848	Yes	1995
7851957	Yes	1994
15230475	Yes	2004
9821874	Yes	1998
2484028	Yes	1989
6084612	Yes	1984
1418319	Yes	1992
16378991	Yes	2006
9606176	Yes	1998
2509279	Yes	1989
16724664	Yes	2006
11006009	Yes	2000
15603898	Yes	2005
15519708	Yes	2004
15702999	No	2005
15697247	Yes	2005
15695691	No	2005
15684715	No	2005
15681828	Yes	2005
15669001	Yes	2005
15668917	Yes	2005
15668242	No	2005
15662481	No	2005
15659615	No	2005
15657184	No	2005
15647363	No	2005
15641134	No	2005
15635459	No	2005
15632020	Yes	2005
15548204	No	2004
15513919	No	2005
15513338	Yes	2004
15501399	Yes	2004
15497455	No	2004
15494522	No	2004
15494481	Yes	2004
15486925	No	2004
15483265	No	2004
15166436	Yes	2004
15162530	No	2004
15155649	No	2004
15145501	No	2004
15140886	Yes	2004
15140061	Yes	2004
15138170	Yes	2004
15122524	Yes	2004
15114056	No	2004
15112296	Yes	2004
15100253	Yes	2004
15099758	Yes	2004
15629480	No	2005
15619226	Yes	2005
15618225	No	2005
15616789	No	2004
15611288	Yes	2004
15611258	No	2005
15611113	No	2005
15607035	No	2004
15596149	Yes	2005
15596093	No	2004
15585873	No	2004
15558593	Yes	2004
15556714	No	2004
15556710	No	2004
15382175	No	2004
15373909	Yes	2004
15368525	Yes	2004
15368520	Yes	2004
15368434	Yes	2004
15368433	Yes	2004
15368301	No	2004
15367227	No	2004
15364432	No	2004
15362047	Yes	2004
15358815	Yes	2004
15357986	Yes	2004
15351212	Yes	2004
15326605	No	2004
15325750	No	2004
15318858	No	2004
15316343	Yes	2004
15315862	No	2004
15312175	Yes	2004
15308721	Yes	2004
15308705	Yes	2004
15308699	Yes	2004
15302163	No	2004
15297752	Yes	2004
15289502	Yes	2004
15288610	No	2004
15285523	No	2004
15280476	No	2004
15280475	No	2004
15272196	Yes	2004
15270745	No	2004
15267249	No	2004
15258967	No	2004
15254592	Yes	2004
15250239	No	2004
15247271	No	2004
15247241	No	2004
15246612	Yes	2004
15240887	No	2004
15240877	Yes	2004
15240717	No	2004
15239090	No	2004
15238637	No	2004
15238076	No	2004
15232176	Yes	2004
15230855	Yes	2004
15220475	No	2004
15219833	No	2004
15216468	No	2004
15214498	No	2004
15200419	No	2004
15194801	No	2004
15193383	No	2004
15187120	No	2004
15175902	No	2004
15093548	Yes	2004
15078937	No	2004
15075357	Yes	2004
15070397	Yes	2004
15068848	Yes	2004
15067070	No	2004
15063584	Yes	2004
15063567	Yes	2004
15057906	No	2004
15057302	Yes	2004
15044252	No	2004
15040030	Yes	2004
15039324	No	2004
15016886	No	2004
15004040	Yes	2004
15003861	Yes	2004
15000871	No	2004
14993304	No	2004
14990970	No	2004
14987745	No	2004
14981773	No	2004
14981760	Yes	2004
14967485	Yes	2004
14959833	No	2004
14871536	Yes	2004
14769936	No	2004
14762859	Yes	2004
14748062	Yes	2004
14742868	Yes	2004
14741703	Yes	2004
14736870	No	2004
14734804	No	2004
14734762	No	2004
14734757	No	2004
14734754	No	2004
14732455	No	2004
14730712	No	2004
14722889	Yes	2004
14722311	No	2004
14722265	No	2004
14722149	No	2004
14707082	No	2004
14700533	No	2004
14698843	No	2004
14689280	Yes	2004
14688358	Yes	2004
14688332	No	2004
14687883	Yes	2004
14675870	Yes	2004
14672611	No	2004
14671100	Yes	2004
14663102	No	2004
14638632	No	2004
14610077	No	2004
14604991	No	2004
14593100	Yes	2004
12874229	No	2003
12682246	No	2003
12646620	No	2003
12082105	No	2002
12209629	No	2002
11972634	No	2002
11713682	No	2001
11432818	No	2001
11390471	No	2001
11359827	No	2001
11369867	No	2001
11292343	No	2001
10384091	No	1999
10329825	No	1999
10363722	No	1999
10085033	No	1999
1645269	No	1991
1988499	No	1991
1752697	No	1991
1986357	No	1991
2230121	No	1990
2377209	No	1990
2377208	No	1990
2313089	No	1990
2099338	No	1990
2404064	No	1990
2584933	No	1989
2509554	No	1989
2583222	No	1989
2499630	No	1989
2542966	No	1989
2785135	No	1989
2522832	No	1989
2909489	No	1989
2492300	No	1989
3356912	No	1988
8756700	No	1996
8769094	No	1996
8769477	No	1996
8844860	No	1996
8759320	No	1996
8606069	No	1996
8690907	No	1996
8641796	No	1996
8642250	No	1996
8618863	No	1995
7586744	No	1995
8566033	No	1995
7594477	No	1995
15299764	No	1995
8580070	No	1995
8575791	No	1995
7667286	No	1995
7622202	No	1995
7628431	No	1995
7768592	No	1995
7760008	No	1995
7997881	No	1994
7997880	No	1994
8039910	No	1994
8188356	No	1994
8028602	No	1994
8183371	No	1994
8152483	No	1994
8113671	No	1994
8349810	No	1993
8340760	No	1993
8327863	No	1993
7685791	Yes	1993
8478095	No	1993
8473753	No	1993
8466498	No	1993
8320132	No	1993
8432600	No	1993
8419192	No	1993
1452333	No	1992
1460432	No	1992
1385526	No	1992
1436060	No	1992
1409679	No	1992
1380180	No	1992
1315622	No	1992
1540150	No	1992
1735196	No	1992
1370434	No	1992
1370684	No	1992
1940373	No	1991
1834733	No	1991
1946464	No	1991
1871129	No	1991
11907108	Yes	2002
14614290	Yes	2001
15128800	No	2004
11404377	No	2001
11342670	No	2001
11160278	No	2001
11035076	No	2000
10742148	No	2000
10586065	No	1999
10607430	No	1999
10479174	No	1999
10459578	No	1999
10438903	No	1999
10358170	No	1999
9973474	No	1999
9686580	No	1998
9632603	No	1998
9498747	No	1998
9551921	No	1998
9551895	No	1998
9551975	No	1998
9310825	No	1997
9261417	Yes	1997
9393963	No	1997
9973507	No	1999
9878045	No	1999
9850162	No	1998
9795898	Yes	1998
9686586	No	1998
9253413	No	1997
9103433	No	1997
9307065	No	1997
9032092	No	1997
8943278	No	1996
8892632	No	1996
9129163	No	1996
8921429	No	1996
8816390	No	1996
6203839	No	1984
7490122	No	1995
7492354	No	1995
7505793	No	1993
7542584	No	1995
7603985	No	1995
7751004	No	1995
7768593	No	1995
8100773	No	1993
8258334	No	1993
8323541	No	1993
8370396	No	1993
8566035	No	1995
8898955	No	1996
8915678	No	1996
2448242	No	1988
2467343	No	1989
2473979	No	1989
2543637	No	1989
2731989	No	1989
3263447	No	1988
6189784	No	1983
10581079	Yes	1999
1401186	No	1992
1694828	No	1990
1713793	No	1991
1954569	No	1991
2258710	No	1990
2325627	No	1990
2408277	No	1985
11183781	Yes	2000
12015151	Yes	2002
7473734	No	1995
9108020	No	1997
16175596	Yes	2005
15753202	Yes	2005
12559624	Yes	2003
12218168	Yes	2002
8823309	Yes	1996
16133831	Yes	2005
15919940	Yes	2005
12882983	Yes	2003
1374811	Yes	1992
1385523	Yes	1992
1719082	Yes	1991
7512163	Yes	1994
7539044	Yes	1995
7540727	Yes	1995
7691940	Yes	1993
7692666	Yes	1993
7693974	Yes	1993
7815502	Yes	1995
7815531	Yes	1995
7860734	Yes	1995
8207814	Yes	1994
8871653	Yes	1996
9013994	Yes	1997
9292004	Yes	1997
9813209	Yes	1998
9934701	Yes	1999
11152496	Yes	2001
11391544	Yes	2001
11457993	Yes	2001
11677208	Yes	2001
15867491	Yes	2005
10834972	Yes	2000
9673957	Yes	1998
49379	No	1975
50368	No	1975
55446	No	1976
57101	No	1976
57198	No	1976
58958	No	1976
59706	No	1976
61300	No	1976
62802	No	1976
63711	No	1977
64587	No	1977
65428	No	1977
66238	No	1977
66742	No	1977
69255	No	1977
70408	No	1977
70409	No	1977
70502	No	1977
71880	No	1977
74347	No	1978
75189	No	1978
76608	No	1978
78894	No	1978
78902	No	1978
79329	No	1978
79546	No	1978
79624	No	1978
79974	No	1978
80011	No	1978
80024	No	1978
80434	No	1978
81187	No	1978
81215	No	1978
81316	No	1978
82370	No	1978
82592	No	1978
83093	No	1978
83234	No	1978
85438	No	1979
85633	No	1979
85686	No	1979
86520	No	1979
87416	No	1979
90116	No	1979
90710	No	1979
91164	No	1979
91583	No	1979
92512	No	1979
93087	No	1979
93611	No	1979
94234	No	1979
182898	No	1976
195370	No	1977
205198	No	1978
269197	No	1977
283276	No	1979
300413	No	1977
448292	No	1979
467803	No	1979
681333	No	1978
773733	No	1976
942811	No	1976
1124754	No	1975
1142554	No	1975
1279109	No	1992
1279666	No	1992
1280430	No	1992
1280650	Yes	1992
1281444	No	1992
1281459	No	1992
1283437	No	1992
1284698	No	1992
1285010	No	1992
1297405	No	1992
1299344	No	1992
1308988	No	1992
1309200	No	1992
1310475	No	1992
1311366	No	1992
1313862	No	1992
1314389	No	1992
1315339	No	1992
1318118	No	1992
1320820	No	1992
1324601	No	1992
1325026	No	1992
1329336	No	1992
1331309	No	1992
1332225	No	1992
1333136	No	1992
1335483	No	1992
1338978	No	1992
1346282	No	1992
1353448	No	1992
1357073	No	1992
1370170	Yes	1992
1370269	Yes	1992
1370275	Yes	1992
1370277	Yes	1992
1370850	No	1992
1371485	No	1992
1372201	No	1992
1372285	No	1992
1372618	No	1992
1373027	No	1992
1373282	No	1992
1373358	No	1992
1373489	Yes	1992
1373601	No	1992
1373890	Yes	1992
1374813	No	1992
1374903	Yes	1992
1375131	No	1992
1375261	Yes	1992
1375461	No	1992
1375647	No	1992
1376002	No	1992
1376332	Yes	1992
1378061	Yes	1992
1378804	No	1992
1379394	No	1992
1382141	No	1992
1382240	No	1992
1383158	No	1992
1383230	Yes	1992
1383257	Yes	1992
1383324	Yes	1992
1385318	Yes	1992
1385332	No	1992
1385547	No	1992
1387921	No	1992
1406078	No	1992
1423345	Yes	1992
1426983	No	1992
1456186	No	1992
1502191	No	1992
1503687	No	1992
1506244	No	1992
1512869	No	1992
1522241	No	1992
1541816	Yes	1992
1572097	No	1992
1584074	No	1992
1602993	No	1992
1608962	No	1992
1619377	No	1992
1626425	Yes	1992
1629238	No	1992
1633270	No	1992
1634878	No	1992
1641587	No	1992
1652312	No	1991
1657250	No	1991
1670601	No	1991
1674967	No	1991
1678779	No	1991
1684688	No	1991
1688436	Yes	1990
1692336	No	1990
1692847	No	1990
1693623	No	1990
1693661	No	1990
1694428	No	1990
1695648	No	1990
1697546	No	1990
1698206	No	1990
1699796	No	1990
1700422	No	1990
1701170	No	1990
1701473	No	1990
1701474	No	1990
1701479	No	1990
1702766	No	1991
1702801	Yes	1991
1703057	No	1991
1703536	Yes	1990
1703553	No	1990
1704884	No	1991
1705987	Yes	1991
1707626	No	1990
1707909	No	1991
1708164	No	1991
1709664	No	1991
1709921	No	1991
1710287	Yes	1991
1711232	Yes	1991
1711875	No	1991
1711876	No	1991
1712142	No	1991
1713215	No	1991
1713972	No	1991
1715602	No	1991
1715605	No	1991
1716290	No	1991
1716693	Yes	1991
1717511	No	1991
1717573	Yes	1991
1717709	Yes	1991
1718873	Yes	1991
1719694	No	1991
1720614	No	1991
1722277	Yes	1991
1722654	No	1991
1725178	No	1991
1736177	No	1992
1758034	No	1991
1769740	No	1991
1774298	No	1991
1811117	No	1991
1822510	No	1991
1824876	No	1991
1830062	No	1991
1847299	No	1991
1847939	No	1991
1869825	No	1991
1871954	No	1991
1894359	Yes	1991
1898971	No	1991
1901335	No	1991
1903878	No	1991
1909255	No	1991
1920150	No	1991
1924393	No	1991
1940386	No	1991
1985119	No	1991
2016540	No	1991
2026875	No	1991
2031302	No	1991
2037351	Yes	1991
2037377	Yes	1991
2094432	No	1990
2104598	No	1990
2118387	No	1990
2133214	No	1990
2136903	No	1990
2138653	No	1990
2158698	No	1990
2161045	No	1990
2165498	Yes	1990
2175766	No	1990
2186035	No	1990
2200356	No	1990
2208792	No	1990
2210803	No	1990
2230123	No	1990
2243835	No	1990
2247948	No	1990
2249183	No	1990
2258705	No	1990
2260516	No	1990
2295795	No	1990
2297575	No	1990
2306670	No	1990
2358457	Yes	1990
2371553	No	1990
2406371	No	1990
2408814	No	1985
2409088	No	1985
2409199	No	1985
2409200	No	1985
2410530	No	1985
2411733	No	1985
2411808	No	1985
2411827	No	1985
2412342	No	1985
2412538	No	1985
2414414	No	1985
2414686	No	1985
2415061	No	1985
2415623	No	1986
2418880	No	1986
2420721	No	1986
2421288	No	1986
2422045	No	1986
2422314	Yes	1986
2424261	No	1985
2426200	No	1986
2426206	No	1986
2426470	No	1986
2426589	No	1986
2427125	No	1986
2427370	No	1986
2427713	No	1986
2427745	No	1986
2428929	No	1986
2430050	No	1986
2430887	No	1986
2430978	No	1986
2431057	No	1987
2432057	No	1987
2432180	No	1987
2434848	Yes	1986
2437148	No	1987
2437150	Yes	1987
2437735	No	1986
2437739	No	1986
2439893	No	1987
2441141	No	1987
2442276	Yes	1987
2443352	Yes	1987
2443450	No	1987
2444340	No	1987
2444646	No	1987
2445127	No	1987
2445686	No	1987
2446004	No	1987
2446424	No	1987
2447169	No	1988
2447170	No	1988
2447171	Yes	1988
2448337	No	1987
2449456	No	1988
2449982	No	1988
2450950	No	1988
2451483	No	1988
2451694	No	1988
2454232	No	1988
2454473	Yes	1988
2456266	No	1988
2456272	No	1988
2458762	Yes	1988
2459250	Yes	1988
2460467	No	1988
2460864	No	1988
2461135	No	1988
2461697	No	1988
2462251	No	1988
2469431	No	1989
2470832	No	1989
2471794	No	1989
2472395	Yes	1989
2473035	No	1989
2473037	No	1989
2473994	Yes	1989
2475116	No	1989
2476050	No	1989
2476133	No	1989
2476441	No	1989
2480861	No	1989
2481235	No	1989
2481425	No	1989
2494108	No	1989
2501300	Yes	1989
2509372	No	1989
2521232	No	1989
2523387	No	1989
2523415	No	1989
2540000	No	1989
2540272	No	1989
2555389	No	1989
2558155	No	1989
2573006	No	1989
2575138	No	1989
2578225	No	1985
2578238	No	1985
2578480	No	1985
2578513	No	1985
2579058	No	1985
2579187	No	1985
2579394	No	1985
2580924	No	1985
2581604	No	1985
2582415	No	1985
2582416	Yes	1985
2586721	No	1989
2642529	No	1989
2643917	No	1989
2666233	No	1989
2668183	No	1989
2668688	No	1989
2677144	Yes	1989
2677950	No	1989
2688298	No	1989
2692131	No	1989
2738156	No	1989
2745698	No	1989
2760108	No	1989
2789192	No	1989
2824602	No	1987
2872607	No	1986
2920104	No	1989
2925242	No	1989
2946703	No	1986
2967247	No	1988
2986878	No	1985
3007619	No	1986
3025097	No	1987
3027086	No	1987
3032879	No	1987
3033011	No	1987
3035070	No	1987
3058210	Yes	1988
3058803	Yes	1988
3086449	Yes	1986
3089935	No	1986
3092727	No	1986
3100465	No	1986
3102673	No	1987
3110147	No	1987
3117138	No	1987
3119453	No	1987
3138913	No	1988
3139751	No	1988
3148817	No	1988
3171549	No	1988
3206090	No	1988
3260521	No	1988
3262708	No	1988
3263919	No	1988
3285540	No	1988
3287381	No	1988
3291388	No	1988
3298457	No	1987
3300520	No	1987
3307005	No	1987
3309057	Yes	1987
3318271	No	1987
3330965	No	1987
3369944	No	1988
3372823	No	1988
3394159	No	1988
3458258	No	1986
3485149	No	1986
3508340	No	1987
3510006	No	1986
3512759	No	1986
3514456	No	1986
3519829	Yes	1986
3525366	No	1986
3525693	No	1986
3525740	No	1986
3539978	No	1987
3553005	No	1987
3587068	No	1987
3620450	No	1987
3624278	No	1987
3651890	No	1987
3664498	No	1987
3667050	No	1987
3680962	No	1987
3708902	No	1986
3818668	No	1987
3871365	No	1985
3880811	No	1985
3890150	No	1985
3925015	No	1985
3981146	No	1985
4056998	No	1985
4065091	No	1985
6084640	No	1984
6087801	No	1984
6117855	No	1981
6153100	No	1980
6153110	No	1980
6154035	No	1980
6154580	No	1980
6154764	No	1980
6155333	No	1980
6155342	No	1980
6155384	No	1980
6157322	No	1980
6157534	No	1980
6158089	No	1980
6158351	No	1980
6159450	No	1980
6159508	No	1980
6162061	No	1981
6162855	No	1981
6162978	No	1980
6163521	No	1981
6163987	No	1981
6164246	No	1980
6164735	No	1981
6165580	No	1981
6166670	No	1981
6168643	No	1980
6169783	No	1981
6171992	No	1981
6171993	No	1981
6172597	No	1981
6174666	No	1982
6174686	No	1981
6176086	No	1981
6176609	No	1982
6176725	No	1982
6176857	No	1982
6179974	No	1982
6180013	No	1982
6186196	No	1982
6187866	No	1983
6188530	No	1983
6189946	No	1983
6193912	No	1983
6194791	No	1983
6195703	No	1983
6196415	No	1983
6197426	No	1983
6199305	No	1984
6200139	No	1984
6200151	No	1984
6200439	No	1984
6200772	Yes	1984
6201037	No	1984
6202874	No	1984
6203918	No	1984
6204795	No	1984
6204800	No	1984
6206073	No	1984
6206074	No	1984
6206075	No	1984
6207110	No	1984
6208332	No	1984
6208845	No	1984
6209283	No	1984
6209334	No	1984
6230668	No	1984
6309523	No	1983
6309958	No	1983
6310928	No	1983
6321911	No	1983
6336773	No	1983
6339404	No	1983
6357414	No	1983
6370390	No	1984
6376701	No	1984
6383601	No	1984
6390667	No	1984
6415061	No	1983
6432534	No	1984
6531959	No	1984
6670743	No	1983
6678804	No	1983
6707086	No	1984
6722244	No	1984
6754610	Yes	1982
6755686	No	1981
6945991	No	1981
7048123	No	1982
7077095	No	1982
7148889	No	1982
7299954	No	1981
7317354	No	1981
7356715	No	1980
7399741	No	1980
7419603	No	1980
7476099	Yes	1995
7476200	No	1995
7491816	No	1995
7492353	No	1995
7494028	No	1995
7496964	Yes	1994
7500029	No	1995
7501455	No	1995
7503672	No	1995
7504283	No	1993
7504314	No	1993
7504321	No	1993
7505020	Yes	1993
7505514	No	1993
7508458	No	1993
7509363	No	1994
7510436	Yes	1994
7512097	No	1994
7514136	Yes	1994
7514558	No	1994
7515022	No	1994
7516147	No	1994
7516270	Yes	1994
7516423	No	1994
7516745	Yes	1993
7517905	No	1994
7517970	Yes	1994
7518226	Yes	1994
7518526	Yes	1994
7518528	Yes	1994
7518529	No	1994
7519631	Yes	1994
7519785	No	1994
7519893	No	1994
7520237	No	1994
7521899	Yes	1994
7522019	Yes	1994
7522020	No	1994
7522729	No	1994
7523227	No	1994
7523696	Yes	1994
7525693	No	1994
7526540	Yes	1994
7527069	Yes	1994
7527739	Yes	1994
7527894	Yes	1994
7528637	Yes	1995
7528719	No	1994
7528759	No	1994
7529246	No	1994
7530397	Yes	1995
7530398	Yes	1995
7530598	No	1995
7531755	No	1994
7532154	No	1994
7533125	No	1995
7533182	Yes	1995
7533684	No	1995
7534801	Yes	1995
7534811	No	1995
7535178	Yes	1995
7537326	Yes	1995
7538215	No	1994
7538251	Yes	1995
7538507	No	1995
7539089	No	1995
7539508	Yes	1995
7539833	Yes	1995
7541135	No	1995
7542350	No	1995
7543971	No	1995
7544049	Yes	1995
7544250	Yes	1995
7544405	No	1995
7544428	No	1995
7544755	No	1995
7545162	No	1995
7545209	Yes	1995
7557322	No	1995
7557851	No	1995
7561133	No	1995
7582973	No	1995
7586719	No	1995
7590332	No	1995
7590439	Yes	1995
7590565	No	1995
7591088	No	1995
7592366	No	1995
7593618	Yes	1995
7594514	No	1995
7594699	Yes	1995
7594728	Yes	1995
7595215	No	1995
7595420	Yes	1995
7595652	Yes	1995
7609044	No	1995
7619494	No	1995
7636237	No	1995
7637024	No	1995
7639108	No	1995
7643853	Yes	1995
7665632	No	1995
7665864	No	1995
7678336	Yes	1993
7678636	No	1993
7678638	No	1993
7679372	Yes	1993
7679489	Yes	1993
7679958	No	1993
7680297	Yes	1993
7680330	No	1993
7680364	No	1993
7680687	No	1993
7680689	No	1993
7681088	No	1993
7681692	Yes	1993
7682108	Yes	1993
7682283	No	1993
7682589	Yes	1993
7682998	No	1993
7683162	No	1993
7683420	Yes	1993
7684458	Yes	1993
7684730	No	1993
7685043	No	1993
7685368	No	1993
7685404	Yes	1993
7685738	No	1993
7685923	Yes	1993
7686182	Yes	1993
7686184	Yes	1993
7686313	No	1993
7687301	Yes	1993
7687651	Yes	1993
7687803	Yes	1993
7688387	Yes	1993
7688717	No	1993
7688847	Yes	1993
7689507	No	1993
7689509	No	1993
7689529	Yes	1993
7689636	Yes	1993
7690820	Yes	1993
7691278	No	1993
7691683	No	1993
7691874	No	1993
7691925	Yes	1993
7693568	Yes	1993
7699024	Yes	1995
7699322	No	1995
7706499	No	1995
7706755	Yes	1995
7708719	Yes	1995
7723693	No	1994
7735930	No	1994
7745696	No	1995
7747966	No	1995
7751634	No	1995
7754674	No	1995
7764112	No	1993
7764430	No	1994
7764434	No	1994
7768602	Yes	1995
7810933	No	1995
7814491	No	1994
7815542	No	1995
7826326	No	1995
7835588	No	1995
7836910	No	1995
7858179	Yes	1994
7859793	No	1994
7871374	No	1994
7873541	No	1995
7875660	Yes	1995
7878011	No	1995
7884894	Yes	1995
7890816	No	1994
7897375	No	1994
7905415	No	1994
7913511	No	1994
7926454	No	1994
7927774	No	1994
7939424	No	1994
7964634	Yes	1994
7981150	Yes	1994
7999958	No	1994
8010973	Yes	1994
8011411	No	1994
8027303	No	1994
8033426	No	1994
8039625	No	1994
8041301	No	1994
8046940	No	1994
8050318	No	1994
8058787	Yes	1994
8062186	No	1994
8073593	No	1994
8091650	No	1994
8100719	No	1993
8102388	No	1993
8102559	No	1993
8104894	No	1993
8107212	Yes	1994
8126461	Yes	1994
8134624	No	1993
8143975	No	1994
8158110	No	1994
8160053	No	1993
8188369	No	1994
8191006	No	1994
8202524	Yes	1994
8205641	No	1994
8207402	No	1994
8214366	No	1993
8225588	No	1993
8236775	No	1993
8239226	No	1993
8240013	No	1993
8253951	No	1993
8257479	No	1993
8259678	Yes	1994
8265302	No	1994
8270103	No	1993
8284602	No	1993
8310482	Yes	1994
8320307	No	1993
8335917	Yes	1993
8336526	No	1993
8339920	No	1993
8340058	No	1993
8345202	No	1993
8354899	No	1993
8355619	No	1993
8364521	No	1993
8364522	No	1993
8376416	No	1993
8384628	No	1993
8396676	No	1993
8396680	No	1993
8398982	No	1993
8401426	No	1993
8405360	No	1993
8409948	No	1993
8428937	No	1993
8432821	No	1993
8432834	No	1993
8440937	No	1993
8453672	No	1993
8482854	No	1993
8486937	No	1993
8487039	No	1993
8504497	No	1993
8509645	No	1993
8512706	No	1993
8515079	No	1993
8523531	Yes	1996
8524053	No	1994
8525269	No	1995
8525373	No	1995
8527403	No	1995
8537460	Yes	1995
8537658	No	1996
8537666	Yes	1996
8550052	Yes	1996
8556475	No	1994
8556477	No	1994
8556491	No	1994
8556499	Yes	1994
8557349	No	1996
8560198	No	1996
8567900	No	1995
8568289	Yes	1996
8570627	No	1996
8576126	No	1996
8576309	Yes	1995
8578924	No	1995
8586532	No	1994
8592354	No	1995
8601714	No	1996
8601789	No	1996
8603958	Yes	1996
8606091	Yes	1996
8615456	No	1996
8617868	No	1996
8617982	Yes	1996
8618805	No	1995
8623532	No	1996
8625970	No	1996
8627179	Yes	1996
8645112	Yes	1996
8652594	Yes	1996
8653073	Yes	1995
8653082	No	1995
8655954	No	1995
8655988	Yes	1996
8666827	Yes	1996
8666933	Yes	1996
8671652	Yes	1996
8675298	No	1996
8675304	Yes	1996
8683220	Yes	1996
8690207	No	1996
8690208	No	1996
8690944	Yes	1996
8692983	No	1996
8700831	No	1996
8700877	Yes	1996
8707253	Yes	1996
8712923	No	1996
8731214	No	1996
8736235	No	1996
8740004	No	1996
8751906	No	1996
8755503	No	1996
8760282	Yes	1996
8760943	No	1996
8761847	No	1996
8764053	Yes	1996
8770639	No	1995
8780877	No	1996
8781309	No	1996
8794355	Yes	1996
8794392	Yes	1996
8801283	Yes	1996
8805648	No	1996
8805852	No	1996
8806581	Yes	1996
8807215	Yes	1996
8811073	Yes	1996
8811650	No	1996
8812621	No	1996
8813034	Yes	1996
8816957	Yes	1996
8834543	No	1996
8835353	No	1996
8836894	Yes	1996
8837379	No	1996
8847528	Yes	1995
8849701	No	1996
8854083	No	1996
8855177	Yes	1996
8867614	Yes	1996
8871676	Yes	1996
8873002	No	1996
8873004	Yes	1996
8873612	Yes	1996
8880512	No	1996
8881566	No	1996
8887487	Yes	1996
8890035	No	1996
8890041	Yes	1996
8892628	Yes	1996
8913492	Yes	1996
8914594	Yes	1996
8915883	No	1996
8922465	Yes	1996
8923286	Yes	1996
8926090	No	1996
8926101	No	1996
8938159	Yes	1996
8941990	Yes	1996
8943398	No	1996
8944764	Yes	1996
8945554	Yes	1996
8958044	Yes	1996
8964082	No	1996
8977275	No	1996
10871546	Yes	2000
16741682	No	2006
16729320	Yes	2006
16723169	No	2006
16697635	No	2006
16690334	No	2006
16688798	Yes	2006
16682820	Yes	2006
16682441	No	2006
16675450	No	2006
16670315	No	2006
16650818	No	2006
16647570	No	2006
16647068	No	2006
16641304	No	2006
16637858	No	2006
16634056	No	2006
16628639	Yes	2006
16622211	Yes	2006
16621801	No	2006
16617326	Yes	2006
16614375	No	2006
16586365	No	2006
16585267	No	2006
16581161	Yes	2006
16574285	Yes	2006
16569635	No	2006
16563575	Yes	2006
16546707	No	2006
16545840	No	2006
16542672	Yes	2006
16537913	No	2006
16522365	No	2006
16521221	No	2006
16518754	Yes	2006
16507561	Yes	2006
16504539	Yes	2006
16501075	No	2006
16496339	Yes	2006
16496330	Yes	2006
16496040	Yes	2006
16493058	No	2006
16481078	Yes	2006
16478730	No	2006
16476993	Yes	2006
16476701	No	2006
16462801	Yes	2006
16455300	No	2006
16448730	No	2006
16442623	Yes	2006
16440356	No	2006
16436130	Yes	2006
16428763	No	2006
16427143	No	2006
16426006	No	2006
16425413	Yes	2005
16393977	Yes	2006
16388266	No	2003
16385660	No	2005
16369867	Yes	2006
16369028	No	2006
16369008	Yes	2006
16369006	No	2006
16367936	No	2006
16364082	Yes	2006
16361434	Yes	2006
16361319	No	2006
16359760	No	2006
16359352	No	2006
16359315	Yes	2006
16359230	No	2005
16345094	No	2006
16339301	No	2006
16338001	No	2006
16337486	Yes	2006
16332455	No	2006
16325882	No	2006
16324764	No	2006
16322112	Yes	2006
16321448	Yes	2006
16317673	Yes	2005
16309340	No	2005
16306623	No	2005
16304636	Yes	2005
16301660	Yes	2005
16299717	No	2006
16299277	No	2005
16298974	No	2005
16298971	No	2005
16297838	Yes	2005
16288375	Yes	2005
16286452	Yes	2006
16280605	No	2005
16272297	Yes	2005
16267775	Yes	2005
16266315	Yes	2005
16255761	Yes	2005
16250048	No	2005
16242370	No	2006
16240219	No	2005
16237101	No	2005
16235167	No	2005
16233398	No	2003
16225933	Yes	2005
16225888	No	2005
16223875	No	2005
16204642	No	2005
16194596	No	2005
16189002	No	2005
16189000	Yes	2005
16184199	No	2005
16183141	Yes	2006
16178856	No	2005
16177120	No	2005
16170764	No	2005
16169277	No	2005
16168666	No	2005
16165220	No	2006
16160170	Yes	2005
16155763	No	2005
16148555	Yes	2005
16148104	Yes	2005
16140790	Yes	2005
16140039	No	2005
16126952	Yes	2005
16120605	No	2005
16118287	No	2006
16114108	Yes	2005
16113323	Yes	2005
16105887	Yes	2006
16105042	No	2005
16103160	Yes	2005
16099923	No	2005
16095964	Yes	2005
16091453	No	2005
16081931	No	2005
16080089	No	2005
16061794	No	2005
16061207	No	2005
16055747	No	2005
16053919	Yes	2005
16041045	No	2005
16041034	No	2005
16040986	Yes	2005
16037945	Yes	2005
16024039	No	2005
16023902	No	2005
16023209	No	2006
16002663	No	2005
16002626	Yes	2005
15990566	Yes	2005
15981925	No	2004
15980377	No	2005
15977076	No	2005
15964573	No	2005
15962368	Yes	2005
15958073	Yes	2005
15956567	Yes	2005
15956370	No	2005
15952102	No	2005
15948240	Yes	2005
15943559	No	2005
15942906	No	2005
15939791	Yes	2005
15939790	Yes	2005
15939788	Yes	2005
15939749	Yes	2005
15939494	No	2005
15923217	Yes	2005
15919939	Yes	2005
15918474	No	2005
15916870	Yes	2005
15908434	Yes	2005
15902698	No	2005
15894587	Yes	2005
15893699	Yes	2005
15885031	Yes	2005
15880216	No	2005
15879131	No	2005
15862457	No	2005
15855016	Yes	2005
15850791	No	2005
15845521	Yes	2005
15845476	No	2005
15837215	Yes	2005
15824418	No	2005
15821891	Yes	2005
15815016	Yes	2005
15815014	No	2005
15810946	Yes	2005
15806982	Yes	2005
15800857	Yes	2005
15800466	No	2005
15795272	Yes	2005
15780737	No	2005
15767578	No	2005
15763336	No	2005
15763182	No	2005
15755458	Yes	2005
15753252	No	2005
15752440	No	2005
15752263	No	2005
15749856	No	2005
15743770	Yes	2005
15731064	No	2005
15726656	Yes	2005
15726541	No	2005
15722047	Yes	2005
15719619	No	2003
15671025	No	2005
15663870	No	2004
15634902	No	2005
15618152	No	2005
15606866	No	2004
15589049	Yes	2005
15571075	No	2004
15558805	No	2004
15530700	No	2004
15474709	No	2004
15468432	No	1998
15465706	No	2004
15456896	No	2004
15448707	No	2004
15368299	No	2004
15362658	No	2004
15332267	No	2004
15325513	No	2004
15325080	Yes	2004
15303969	No	2004
15294977	No	2004
15271888	No	2004
15193074	No	2004
15163747	No	2004
15143468	No	2004
15136748	No	2004
15128795	No	2004
15047824	No	2004
15019215	No	2003
14980436	Yes	2004
14768036	No	2004
14728804	Yes	2003
14713301	No	2003
14701842	No	2004
14677865	No	2003
14673119	Yes	2003
14659914	No	2003
14642620	Yes	2003
14647055	Yes	2003
14644615	No	2003
14641863	No	2003
14638819	No	2003
14638816	Yes	2003
14638774	Yes	2003
14626512	No	2003
14617769	Yes	2003
14615154	Yes	2003
14607711	Yes	2002
14607685	No	2002
14597096	No	2003
14583147	Yes	2003
14581606	No	2003
14578870	Yes	2003
14576438	Yes	2003
14575768	Yes	2003
14573651	No	2003
14568977	No	2003
14566646	No	2003
14562386	No	2003
14562383	No	2003
14556263	Yes	2003
14553932	Yes	2003
14550926	Yes	2003
14518720	No	2003
14517859	No	2003
13678828	No	2003
12975468	Yes	2003
12972196	No	2003
12971971	Yes	2003
12963047	No	2003
12957203	No	2003
12951030	No	2003
12948916	No	2003
12939592	Yes	2003
12938211	Yes	2003
12938203	No	2003
12933852	No	2003
12933795	No	2003
12930368	Yes	2003
12928595	No	2003
12917452	No	2003
12904059	No	2003
12894519	No	2003
12891059	No	2003
12880930	No	2003
[truncated: 912 more rows]
