# Supplementary material for: Automating document classification for the Immune Epitope Database
Source: BMC Bioinformatics. 2007 Jul 26;8:269. doi: 10.1186/1471-2105-8-269 (PMC1965490; doi:10.1186/1471-2105-8-269)
Supplement: Additional file 2 — abstracts. The zip file contains four text files describing the IEDB relevance of PubMed abstracts used in this study (ac_id.txt: category A-C pathogen, allergen_id.txt: allergen, er_id.txt: emerging-reemerging diseases and other_id.txt: pathogens in other categories). Each line has three fields: PubMed PMID, relevance to IEDB and publication year. [file 1471-2105-8-269-S2.zip › allergen_id.txt]

PubMed ID Relevant after Abstract Scan Publication Year
7499254	No	1999
7479867	No	1999
7499680	No	1999
7499502	No	1999
7482535	No	1999
7478651	No	1999
7490115	Yes	1999
7478814	No	1999
7478186	No	1999
7483766	Yes	1999
7496149	No	1999
7494645	No	1999
7494644	No	1999
7530747	Yes	1999
7529806	No	1999
7529792	No	1999
7529604	Yes	1999
7529291	No	1999
7528638	Yes	1999
7525850	No	1999
7524984	No	1999
7526493	No	1999
7525700	Yes	1999
7525573	Yes	1999
7530692	No	1999
7525819	No	1999
7525680	No	1999
7525305	No	1999
7525302	Yes	1999
7523517	No	1999
7531110	No	1999
7530688	Yes	1999
7523869	Yes	1999
7523447	No	1999
7522854	No	1999
7522686	Yes	1999
7522258	No	1999
7528788	No	1999
7522182	No	1999
7522170	No	1999
7522164	No	1999
7522160	No	1999
7522159	Yes	1999
7522071	No	1999
7521933	Yes	1999
7521892	Yes	1999
7521889	No	1999
7519643	No	1999
7529757	No	1999
7526967	Yes	1999
7520460	Yes	1999
7520389	No	1999
7520001	No	1999
7518715	No	1999
7518714	Yes	1999
7517978	No	1999
7517973	Yes	1999
7517427	Yes	1999
7517425	Yes	1999
7518487	No	1999
7526829	No	1999
7525459	Yes	1999
7524259	No	1999
7521142	Yes	1999
7518270	No	1999
7518268	No	1999
7518267	No	1999
7517969	Yes	1999
7515913	No	1999
7522944	No	1999
7522215	Yes	1999
7517498	No	1999
7517357	No	1999
7515604	No	1999
7515330	No	1999
7515181	Yes	1999
7515086	No	1999
7514517	No	1999
7514196	Yes	1999
7514134	No	1999
7514126	No	1999
7512603	Yes	1999
7511656	Yes	1999
7520895	Yes	1999
7518802	No	1999
7518731	No	1999
7518655	Yes	1999
7518310	No	1999
7514270	No	1999
7513281	No	1999
7513004	Yes	1999
7512979	Yes	1999
7512579	Yes	1999
7512578	No	1999
7512574	Yes	1999
7512311	No	1999
7512036	No	1999
7511085	Yes	1999
7510766	Yes	1999
7511632	No	1999
7511628	No	1999
7516814	No	1999
7513131	No	1999
7512103	Yes	1999
7512102	No	1999
7510747	No	1999
7510746	Yes	1999
7510297	Yes	1999
7509836	No	1999
7509360	No	1999
7496939	No	1999
7519303	No	1999
7520815	No	1999
7512529	No	1999
7512525	No	1999
7507901	No	1999
7507139	No	1999
7506740	Yes	1999
7506734	No	1999
7508264	Yes	1999
7529479	No	1999
7526806	No	1999
7524528	No	1999
7521858	No	1999
7519718	Yes	1999
7516667	No	1999
7515294	No	1999
7512105	No	1999
7510663	Yes	1999
7510559	Yes	1999
7509219	No	1999
7508463	Yes	1999
7508462	Yes	1999
7508461	No	1999
7507369	No	1999
7507154	No	1999
7505197	Yes	1999
7505140	No	1999
7510999	No	1999
7510322	No	1999
7508743	Yes	1999
7508416	No	1999
7505881	Yes	1999
7504295	No	1999
7504027	Yes	1999
7507088	No	1999
7505588	No	1999
7506767	No	1999
7508670	No	1999
1471780	No	1999
1460197	No	1999
1385115	No	1999
1336994	No	1999
1283601	No	1999
1281207	No	1999
1358970	No	1999
1431559	No	1999
1385540	No	1999
1385507	Yes	1999
1383697	Yes	1999
1331245	No	1999
1283364	Yes	1999
1282493	Yes	1999
1282051	No	1999
1281749	No	1999
1281169	No	1999
1280610	Yes	1999
1400422	No	1999
1394190	Yes	1999
1383319	Yes	1999
1382870	No	1999
1473160	No	1999
1435747	No	1999
1385311	No	1999
1383308	No	1999
1383191	Yes	1999
1382220	Yes	1999
1369067	No	1999
1305771	No	1999
1283332	Yes	1999
1283062	No	1999
1281104	No	1999
1390654	No	1999
1430103	Yes	1999
1390168	No	1999
1383842	Yes	1999
1381312	Yes	1999
1381303	No	1999
1380974	Yes	1999
1380045	No	1999
1323850	Yes	1999
1644254	No	1999
1642658	No	1999
1639159	No	1999
1443448	No	1999
1420897	No	1999
1417126	No	1999
1380784	No	1999
1380782	No	1999
1380019	No	1999
1379611	No	1999
1378866	Yes	1999
1357883	No	1999
1280917	Yes	1999
1379278	No	1999
1386408	No	1999
1378078	No	1999
1378072	No	1999
1377368	Yes	1999
1634619	No	1999
1626810	No	1999
1535368	No	1999
1526648	No	1999
1378618	Yes	1999
1378459	Yes	1999
1378018	No	1999
1376341	Yes	1999
1606135	No	1999
1607551	No	1999
1604245	No	1999
1603091	No	1999
1601036	No	1999
1595063	No	1999
1594629	No	1999
1585630	No	1999
1421343	No	1999
1418180	Yes	1999
1398737	Yes	1999
1382820	No	1999
1382819	No	1999
1381167	No	1999
1376413	Yes	1999
1376328	Yes	1999
1376103	No	1999
1375249	No	1999
1350908	No	1999
1584815	No	1999
1375398	No	1999
1628894	No	1999
1627496	No	1999
1606318	No	1999
1570316	No	1999
1516491	No	1999
1375439	No	1999
1375004	No	1999
1374098	Yes	1999
1373339	No	1999
1342895	No	1999
1560197	No	1999
1611548	No	1999
1611545	No	1999
1548078	No	1999
1532003	No	1999
1531998	No	1999
1380244	Yes	1999
1378700	No	1999
1377093	No	1999
1377092	No	1999
1373162	No	1999
1373161	No	1999
1373048	No	1999
1372558	Yes	1999
1348081	No	1999
1371786	Yes	1999
1371785	Yes	1999
1740660	No	1999
1640493	Yes	1999
1541265	No	1999
1538123	No	1999
1375127	No	1999
1373642	Yes	1999
1372332	No	1999
1371765	Yes	1999
1371527	Yes	1999
1342888	No	1999
1312127	No	1999
1541397	No	1999
1737836	Yes	1999
1531635	No	1999
1371823	Yes	1999
1371821	Yes	1999
1370681	No	1999
1370514	Yes	1999
1729361	No	1999
1370583	No	1999
1370314	No	1999
1530929	No	1999
1729275	No	1999
1643437	No	1999
1582697	No	1999
1581981	No	1999
1549418	No	1999
1514029	No	1999
1483060	No	1999
1476035	No	1999
1446976	No	1999
1432488	No	1999
1384868	Yes	1999
1382743	No	1999
1381802	No	1999
1381256	No	1999
1379505	Yes	1999
1379504	Yes	1999
1377285	No	1999
1373342	Yes	1999
1370536	No	1999
1370347	Yes	1999
1369209	No	1999
1329674	No	1999
1311490	No	1999
1289621	No	1999
1282843	Yes	1999
1282840	No	1999
1281678	No	1999
1819454	No	1999
1724364	Yes	1999
1722335	Yes	1999
1937804	No	1999
1940366	Yes	1999
1836217	No	1999
1768568	No	1999
1721591	No	1999
1721010	No	1999
1720137	No	1999
1719096	No	1999
1719095	No	1999
1682266	No	1999
1955635	No	1999
1812932	No	1999
1796212	No	1999
1777830	No	1999
1720504	Yes	1999
1719533	Yes	1999
1717504	Yes	1999
1717165	No	1999
1657756	No	1999
1656880	Yes	1999
1717571	No	1999
1717570	Yes	1999
1717566	Yes	1999
1717560	No	1999
1940310	No	1999
1919438	Yes	1999
1810880	Yes	1999
1717839	No	1999
1717531	No	1999
1717283	No	1999
1716614	No	1999
1896454	Yes	1999
1716513	No	1999
1870151	No	1999
1935349	No	1999
1882187	No	1999
1774194	No	1999
1720408	No	1999
1716669	No	1999
1716273	No	1999
1714926	No	1999
1714918	Yes	1999
1714594	Yes	1999
1714901	No	1999
1957993	No	1999
1911549	No	1999
1861074	Yes	1999
1777012	No	1999
1722776	No	1999
1717367	No	1999
1716956	Yes	1999
1715032	Yes	1999
1715027	No	1999
1714060	No	1999
1653661	No	1999
1830065	No	1999
2051021	No	1999
2051020	Yes	1999
1913274	No	1999
1913269	No	1999
1879880	Yes	1999
1858138	No	1999
1837789	No	1999
1718213	No	1999
1717118	No	1999
1711086	No	1999
1711078	No	1999
1711066	No	1999
1709829	Yes	1999
1710243	Yes	1999
1710240	No	1999
1710221	No	1999
1708933	No	1999
2071166	No	1999
2071164	No	1999
2045611	No	1999
2026136	Yes	1999
1916849	No	1999
1720415	Yes	1999
1713647	Yes	1999
1650428	Yes	1999
2040532	Yes	1999
1711499	No	1999
1709193	No	1999
1709449	Yes	1999
1710602	No	1999
1707915	Yes	1999
1707912	No	1999
1715346	Yes	1999
1849426	No	1999
2019745	No	1999
2019744	Yes	1999
2019743	No	1999
2005396	No	1999
1833316	No	1999
1831652	No	1999
1827928	Yes	1999
1712068	No	1999
1709917	Yes	1999
1706746	Yes	1999
1706400	Yes	1999
1705946	Yes	1999
1652969	No	1999
2060976	No	1999
2026442	No	1999
1995103	No	1999
1710529	No	1999
1707002	Yes	1999
1706370	No	1999
1705953	Yes	1999
1705952	No	1999
1705751	No	1999
1671715	No	1999
1703533	Yes	1999
2041484	No	1999
2017657	No	1999
1993811	No	1999
1848172	No	1999
1704016	No	1999
1704014	Yes	1999
1703203	No	1999
1703184	No	1999
1703178	Yes	1999
1989076	Yes	1999
1703158	No	1999
1702806	Yes	1999
1987047	No	1999
2071555	No	1999
2021876	No	1999
2021874	No	1999
1999353	No	1999
1997399	Yes	1999
1995475	No	1999
1993465	Yes	1999
1959978	No	1999
1910673	No	1999
1859088	No	1999
1834579	No	1999
1833595	No	1999
1833342	No	1999
1824934	No	1999
1804793	No	1999
1802548	No	1999
1797266	No	1999
1769742	No	1999
1752694	No	1999
1752693	No	1999
1723627	Yes	1999
1721609	No	1999
1720424	No	1999
1718907	Yes	1999
1718904	Yes	1999
1716908	Yes	1999
1710957	No	1999
1704024	No	1999
1701448	No	1999
1675680	No	1999
1646613	No	1999
1370037	Yes	1999
1703186	No	1999
2147196	No	1999
2146988	No	1999
1701001	Yes	1999
1699974	Yes	1999
1700248	Yes	1999
1700009	No	1999
2230656	No	1999
2173686	No	1999
2147649	No	1999
2083407	Yes	1999
2081738	No	1999
1979346	No	1999
1718146	No	1999
1707332	No	1999
1702748	No	1999
1701026	Yes	1999
1699973	Yes	1999
2145362	No	1999
2271595	No	1999
2398279	No	1999
2250189	No	1999
2221594	No	1999
2178052	No	1999
1699985	No	1999
1699882	No	1999
1698740	No	1999
1697881	Yes	1999
1697877	No	1999
1697854	No	1999
1697306	Yes	1999
2273404	Yes	1999
2253091	No	1999
2215478	Yes	1999
2203827	No	1999
2200824	No	1999
2170147	No	1999
2168687	No	1999
2121788	No	1999
1699119	Yes	1999
1698921	No	1999
1698817	Yes	1999
1698812	No	1999
1698711	No	1999
1698346	No	1999
1697039	No	1999
2380551	No	1999
2382872	No	1999
2145164	No	1999
1694732	No	1999
2374400	No	1999
2229011	Yes	1999
2196301	No	1999
2117869	No	1999
1697644	No	1999
1695869	No	1999
2373517	No	1999
2355159	No	1999
2347467	Yes	1999
2341720	No	1999
2228030	No	1999
2200782	No	1999
2140390	No	1999
1697427	No	1999
1696355	Yes	1999
1696236	Yes	1999
1694310	Yes	1999
1693940	Yes	1999
1693655	No	1999
1693653	No	1999
1692858	No	1999
2362935	No	1999
2332879	No	1999
1693162	No	1999
1692048	No	1999
1692035	Yes	1999
1692033	Yes	1999
2139075	No	1999
1690606	No	1999
2108859	No	1999
1970577	No	1999
1691264	No	1999
2157157	Yes	1999
2179409	No	1999
2338240	No	1999
2315996	No	1999
2308951	No	1999
2138330	No	1999
1689990	No	1999
1689976	No	1999
1689757	No	1999
1968056	No	1999
1689351	No	1999
1369991	No	1999
2154521	No	1999
2298882	Yes	1999
2107646	No	1999
1966988	Yes	1999
1693132	No	1999
1690853	Yes	1999
1689560	No	1999
1689484	No	1999
1688523	No	1999
2341194	No	1999
2313472	No	1999
2276844	No	1999
2256458	No	1999
2246080	No	1999
2210876	No	1999
2210872	No	1999
2178481	No	1999
2129501	No	1999
1715332	Yes	1999
1707660	No	1999
1707404	Yes	1999
1707401	No	1999
1703516	No	1999
1703514	Yes	1999
1698725	No	1999
1694543	No	1999
1693914	Yes	1999
1693911	No	1999
1693910	Yes	1999
1693493	No	1999
1692814	No	1999
1689660	No	1999
1689091	No	1999
1688691	No	1999
1688446	Yes	1999
1688422	No	1999
2592373	No	1999
2480378	No	1999
2480375	Yes	1999
2681463	No	1999
2602582	No	1999
2481714	No	1999
2481336	No	1999
2480728	No	1999
2480602	Yes	1999
2817893	Yes	1999
2478617	No	1999
2478888	No	1999
2814489	No	1999
2794553	No	1999
2481823	Yes	1999
2481038	No	1999
2479359	No	1999
2478300	No	1999
2605214	No	1999
2594015	Yes	1999
2479765	Yes	1999
2478047	No	1999
2476499	Yes	1999
2476396	No	1999
2476243	Yes	1999
2794530	No	1999
2590174	No	1999
2527850	No	1999
2478325	No	1999
2477052	No	1999
2476812	No	1999
2474502	No	1999
2527805	No	1999
2483053	No	1999
2478044	No	1999
2478043	No	1999
2474593	No	1999
2474592	No	1999
2474052	Yes	1999
2474032	No	1999
2473803	No	1999
2473113	No	1999
2472986	No	1999
2472849	No	1999
2474614	Yes	1999
2472448	Yes	1999
2472437	No	1999
2472390	No	1999
2786764	No	1999
2786032	No	1999
2470822	No	1999
2470502	No	1999
2498667	No	1999
2659671	No	1999
2767423	No	1999
2752594	Yes	1999
2732406	No	1999
2671582	No	1999
2656522	No	1999
2499494	No	1999
2475768	No	1999
2473907	Yes	1999
2473861	Yes	1999
2472078	No	1999
2472022	No	1999
2471559	No	1999
2470786	No	1999
2470618	No	1999
2786244	No	1999
2565354	No	1999
2523955	No	1999
2508265	No	1999
2477914	Yes	1999
2475764	No	1999
2473980	Yes	1999
2469764	Yes	1999
2469709	No	1999
2468709	No	1999
2469014	Yes	1999
2468089	No	1999
2649258	No	1999
2522970	No	1999
2467730	No	1999
2786777	No	1999
2743967	No	1999
2708744	Yes	1999
2708737	No	1999
2708735	No	1999
2689460	No	1999
2522501	No	1999
2473639	No	1999
2470348	Yes	1999
2469644	No	1999
2469641	No	1999
2469345	No	1999
2469142	Yes	1999
2468301	Yes	1999
2466892	No	1999
2466872	No	1999
2926155	No	1999
2537866	No	1999
2466077	No	1999
2926082	No	1999
2748916	No	1999
2468264	No	1999
2466354	No	1999
2465342	Yes	1999
2465341	No	1999
2783706	No	1999
2465277	No	1999
2783587	No	1999
2468787	Yes	1999
2467813	No	1999
2466689	No	1999
2463999	Yes	1999
2523865	No	1999
2784112	No	1999
2913137	No	1999
2913133	No	1999
2909617	No	1999
2807580	No	1999
2807579	No	1999
2793222	No	1999
2736327	No	1999
2707881	No	1999
2655936	No	1999
2529219	No	1999
2496037	Yes	1999
2483695	No	1999
2482254	Yes	1999
2477335	Yes	1999
2477333	No	1999
2477331	No	1999
2476886	No	1999
2470689	No	1999
2468615	No	1999
2468614	No	1999
2468427	No	1999
2462609	No	1999
2462592	No	1999
2462588	No	1999
2462587	No	1999
2974058	No	1999
3237218	Yes	1999
3146509	No	1999
2973521	No	1999
2465993	No	1999
2462798	No	1999
2462252	No	1999
2462007	No	1999
2460556	No	1999
2460551	Yes	1999
2460536	Yes	1999
2460532	Yes	1999
2460527	No	1999
3181436	No	1999
3242381	No	1999
2852792	No	1999
2465110	No	1999
2460872	No	1999
2459242	Yes	1999
2459237	No	1999
2458875	No	1999
2459224	No	1999
2459220	No	1999
2843672	No	1999
2466773	No	1999
2464134	Yes	1999
2459993	No	1999
2459210	No	1999
2459206	No	1999
2459155	No	1999
3180476	No	1999
3265856	No	1999
3263313	Yes	1999
3261752	No	1999
3228052	No	1999
3194702	No	1999
2970642	No	1999
2903628	No	1999
2464196	No	1999
2463482	No	1999
2461582	No	1999
2459291	Yes	1999
2458387	No	1999
2458060	No	1999
2457624	Yes	1999
2457618	No	1999
2457553	No	1999
3260919	Yes	1999
2456341	Yes	1999
2456857	No	1999
3401928	No	1999
3180511	No	1999
3053029	No	1999
2855085	No	1999
2460756	No	1999
2459051	No	1999
2459050	No	1999
2457375	No	1999
2457043	Yes	1999
2457042	No	1999
2457041	No	1999
2456334	No	1999
2456333	Yes	1999
2456332	No	1999
2456304	Yes	1999
2456303	Yes	1999
3260926	No	1999
2456466	No	1999
2455603	No	1999
2454995	Yes	1999
3392370	Yes	1999
3389570	No	1999
3261248	Yes	1999
3260935	No	1999
3066649	No	1999
2973118	No	1999
2971487	No	1999
2971137	No	1999
2469094	No	1999
2456367	Yes	1999
2455744	No	1999
2455743	No	1999
2454255	No	1999
3372999	No	1999
3385639	Yes	1999
3396195	No	1999
2966202	No	1999
2460438	No	1999
2456171	No	1999
2455455	No	1999
2455454	No	1999
2453917	Yes	1999
2452198	No	1999
2452019	No	1999
2451681	No	1999
2965731	No	1999
3258337	No	1999
3127474	No	1999
3398857	No	1999
3371072	No	1999
3128632	Yes	1999
2965737	No	1999
2472806	No	1999
2456454	Yes	1999
2452788	No	1999
2451569	No	1999
2451245	No	1999
2450939	No	1999
2450921	No	1999
3396269	No	1999
3358899	Yes	1999
3346489	No	1999
3286334	No	1999
3279115	No	1999
3258504	No	1999
3258136	No	1999
3126643	No	1999
3360466	No	1999
3276780	No	1999
2965022	No	1999
2963535	No	1999
2450834	No	1999
2450161	No	1999
2448373	No	1999
3338858	Yes	1999
3335830	No	1999
3292438	No	1999
3259787	No	1999
3259549	No	1999
3258791	No	1999
3257463	No	1999
3203966	No	1999
3045013	No	1999
2961843	No	1999
2961492	No	1999
2842526	No	1999
2466005	No	1999
2462543	No	1999
2462335	No	1999
2460007	No	1999
2456992	No	1999
2456639	No	1999
2453475	No	1999
2453472	Yes	1999
2451644	No	1999
2451638	Yes	1999
2450845	No	1999
2448250	No	1999
2448249	No	1999
2448248	Yes	1999
2448244	No	1999
2448243	Yes	1999
2447812	No	1999
2447167	No	1999
3693907	No	1999
3693899	No	1999
2826578	No	1999
2448230	No	1999
2448229	No	1999
2447145	No	1999
2446779	No	1999
2445775	No	1999
3665201	No	1999
2447490	No	1999
2444527	Yes	1999
2443567	No	1999
3674066	No	1999
2960642	No	1999
2446650	No	1999
2443550	No	1999
3114384	No	1999
2442257	No	1999
2441838	No	1999
3309858	No	1999
3305664	No	1999
3040615	No	1999
2443366	No	1999
2442247	No	1999
3611539	No	1999
3498590	No	1999
2444157	No	1999
2444130	No	1999
2440933	No	1999
2439596	No	1999
3118905	No	1999
2443288	Yes	1999
2443035	No	1999
2440690	No	1999
2440354	No	1999
2440326	No	1999
2440038	No	1999
2439561	No	1999
3596583	No	1999
3498585	No	1999
2445124	No	1999
2445123	No	1999
2438329	Yes	1999
2437189	No	1999
3553237	No	1999
3106488	No	1999
3032839	No	1999
2952729	No	1999
2444087	No	1999
2439911	No	1999
2437211	Yes	1999
2437203	No	1999
2882290	Yes	1999
2435802	No	1999
3652513	No	1999
3494812	No	1999
3332144	No	1999
2443834	Yes	1999
2441477	No	1999
2440275	No	1999
2440272	No	1999
2438629	No	1999
2438212	No	1999
2437390	No	1999
2435775	No	1999
2950171	No	1999
2434561	No	1999
3827946	Yes	1999
3819227	No	1999
3549790	No	1999
3492554	No	1999
3102674	No	1999
2439270	No	1999
2438068	No	1999
2435825	No	1999
2434551	No	1999
2434550	No	1999
2434548	Yes	1999
2434252	No	1999
2434249	No	1999
2433347	No	1999
2433344	No	1999
3542319	No	1999
2960605	No	1999
2956498	No	1999
2438963	Yes	1999
2432125	No	1999
3810042	No	1999
3805548	Yes	1999
3804452	No	1999
3497881	No	1999
3325544	No	1999
3151097	No	1999
3118852	No	1999
3116439	No	1999
3106236	No	1999
2446001	Yes	1999
2445696	No	1999
2445486	No	1999
2443426	No	1999
2442406	Yes	1999
2442103	No	1999
2440817	Yes	1999
2440816	No	1999
2440815	No	1999
2439463	No	1999
2437060	No	1999
2437057	No	1999
2431045	No	1999
2431041	No	1999
2436842	No	1999
2436841	No	1999
2434845	No	1999
2434843	No	1999
2434841	No	1999
2433216	No	1999
2431037	No	1999
3821721	No	1999
3815902	No	1999
3772077	No	1999
3101534	No	1999
2434274	No	1999
2431997	No	1999
2431996	No	1999
2431808	No	1999
2428875	No	1999
3489768	No	1999
3767091	No	1999
3531327	No	1999
2434463	No	1999
2433214	No	1999
2429923	No	1999
2943732	No	1999
3744551	No	1999
3532813	No	1999
3462742	No	1999
3018080	No	1999
2433448	No	1999
2428857	No	1999
2428855	No	1999
2428517	No	1999
2427347	No	1999
2426303	Yes	1999
2942602	No	1999
2426355	No	1999
2426353	No	1999
3789330	No	1999
3016727	No	1999
2873189	No	1999
2428742	No	1999
2428738	No	1999
2427212	No	1999
2426321	No	1999
2424983	No	1999
3090150	No	1999
2425431	No	1999
2426597	No	1999
2427257	No	1999
2425032	No	1999
2423595	No	1999
2423589	Yes	1999
2423616	Yes	1999
3519735	No	1999
3091713	No	1999
2428088	No	1999
2427206	No	1999
2424769	No	1999
2423534	No	1999
2423445	No	1999
2422281	No	1999
2422287	No	1999
2422257	No	1999
3009863	No	1999
2422284	No	1999
3093103	No	1999
2428531	No	1999
2420882	No	1999
2420867	No	1999
2420865	No	1999
2420897	Yes	1999
3087868	No	1999
3083412	No	1999
2428522	No	1999
2426019	Yes	1999
2425549	No	1999
2420852	No	1999
2420712	No	1999
2420711	No	1999
2420707	No	1999
2419503	No	1999
2419430	No	1999
2419422	No	1999
3708911	No	1999
2437628	No	1999
2423271	No	1999
2420609	No	1999
2420608	Yes	1999
2420473	No	1999
2419415	No	1999
2419406	No	1999
2419405	No	1999
2419404	No	1999
2419385	No	1999
2419384	No	1999
2419383	No	1999
3512722	No	1999
2419449	No	1999
2418115	No	1999
3702875	Yes	1999
3511074	No	1999
3510979	No	1999
2427221	No	1999
2427220	No	1999
2422541	No	1999
2420191	No	1999
2419246	No	1999
2416842	No	1999
2416841	No	1999
2416840	No	1999
2416839	No	1999
2416836	No	1999
2416835	No	1999
2416831	No	1999
3947352	No	1999
3510397	No	1999
2417123	No	1999
3944375	No	1999
3941011	No	1999
3556774	No	1999
3522437	No	1999
3514475	No	1999
3485933	No	1999
2951791	No	1999
2936608	Yes	1999
2432759	No	1999
2430104	Yes	1999
2428888	No	1999
2426895	Yes	1999
2426204	No	1999
2426203	No	1999
2426043	No	1999
2424845	No	1999
2424254	No	1999
2424208	No	1999
2423450	No	1999
2423286	No	1999
2420715	No	1999
2420484	No	1999
2419255	No	1999
2418713	No	1999
2418088	No	1999
2417961	No	1999
2417959	No	1999
2417235	No	1999
2417162	No	1999
2416816	No	1999
2416810	No	1999
2416697	No	1999
2416695	Yes	1999
2416692	No	1999
2415630	No	1999
2415627	No	1999
3878521	Yes	1999
2418380	Yes	1999
2415664	No	1999
2415658	No	1999
2415601	No	1999
2415595	No	1999
2415590	Yes	1999
2417363	No	1999
2933264	No	1999
2416489	No	1999
2416027	No	1999
2414353	No	1999
2414248	No	1999
2413107	No	1999
2412707	No	1999
2412632	No	1999
3932081	No	1999
3928755	No	1999
2995536	No	1999
2932386	No	1999
2416738	No	1999
2411432	No	1999
2413363	No	1999
4031322	Yes	1999
3896524	No	1999
3875859	No	1999
3874901	Yes	1999
2994502	No	1999
2415813	No	1999
2412835	No	1999
2411777	No	1999
2410424	No	1999
2410296	Yes	1999
2412741	No	1999
2411903	No	1999
2411170	No	1999
2410357	No	1999
2409170	No	1999
2409160	No	1999
4008982	No	1999
4007398	No	1999
3927760	No	1999
3876476	No	1999
3159824	No	1999
2582035	No	1999
2582032	No	1999
2411447	No	1999
2410007	Yes	1999
2409851	No	1999
2409180	No	1999
2409174	No	1999
2409965	No	1999
3923482	No	1999
3157519	No	1999
2580893	No	1999
2582056	No	1999
4010703	No	1999
4003724	No	1999
3856613	No	1999
2581706	No	1999
2581481	No	1999
2580878	No	1999
2580007	Yes	1999
2580006	No	1999
2408787	No	1999
2582105	No	1999
2579156	No	1999
2579154	No	1999
2579142	No	1999
2579141	No	1999
2579139	No	1999
2579133	No	1999
2409852	No	1999
2580239	Yes	1999
4017623	No	1999
3919144	No	1999
2579166	No	1999
2579117	No	1999
2579026	No	1999
2578893	No	1999
2578525	No	1999
2578512	No	1999
2578733	No	1999
3155532	No	1999
2580776	No	1999
2579753	No	1999
2578965	No	1999
2578496	No	1999
2578432	No	1999
2578154	No	1999
4055081	No	1999
3973426	No	1999
3936734	No	1999
3918942	Yes	1999
3913611	No	1999
3881543	Yes	1999
3874165	No	1999
3873407	No	1999
3155459	No	1999
2989203	No	1999
2978221	No	1999
2578494	No	1999
2578438	No	1999
2578427	No	1999
2578328	No	1999
2578264	No	1999
2578051	No	1999
2431115	No	1999
2417893	No	1999
2415464	No	1999
2415463	No	1999
2415460	No	1999
2415445	No	1999
2415155	No	1999
2414366	Yes	1999
2414229	No	1999
2413641	No	1999
2412977	No	1999
2412956	No	1999
2411670	No	1999
2410372	No	1999
2409032	No	1999
6210004	Yes	1999
6209323	No	1999
6209206	No	1999
6208275	No	1999
6208271	No	1999
6083601	No	1999
6491604	Yes	1999
6208833	No	1999
6208147	No	1999
6207240	No	1999
6207232	No	1999
6207231	No	1999
6207223	No	1999
6084953	No	1999
6208284	No	1999
6400923	No	1999
6208805	Yes	1999
6208036	No	1999
6206147	No	1999
6206142	No	1999
6206132	No	1999
6083472	No	1999
6205897	Yes	1999
6481502	No	1999
6209266	No	1999
6207031	No	1999
6207030	No	1999
6207029	No	1999
6206107	Yes	1999
6205091	No	1999
6205088	No	1999
6089546	No	1999
6206058	No	1999
6496880	No	1999
6205036	No	1999
6204933	No	1999
6204776	No	1999
6203963	No	1999
6610569	No	1999
6330272	No	1999
6205790	No	1999
6204797	No	1999
6203953	No	1999
6202792	No	1999
6202781	No	1999
6427331	No	1999
6208208	No	1999
6204374	No	1999
6203834	No	1999
6203833	No	1999
6203193	No	1999
6202778	No	1999
6202774	No	1999
6202763	No	1999
6202714	No	1999
6202427	No	1999
6609369	No	1999
6204197	No	1999
6203673	No	1999
6202173	No	1999
6201437	No	1999
6201291	No	1999
6706377	No	1999
6200428	No	1999
6199146	No	1999
6200542	No	1999
6200780	No	1999
6699428	No	1999
6363537	No	1999
6205574	No	1999
6201733	No	1999
6200252	No	1999
6199121	No	1999
6198397	No	1999
6198378	No	1999
6322187	No	1999
6207322	No	1999
6200002	No	1999
6199138	No	1999
6198432	No	1999
6198119	No	1999
6198102	No	1999
6197989	No	1999
6197469	No	1999
6437991	No	1999
6398315	No	1999
6333715	No	1999
6233223	No	1999
6209814	No	1999
6209813	No	1999
6209202	No	1999
6205482	No	1999
6204948	No	1999
6201448	No	1999
6201434	No	1999
6201129	Yes	1999
6200444	No	1999
6199313	No	1999
6199310	No	1999
6198292	No	1999
6198290	No	1999
6197453	No	1999
6197444	No	1999
6085447	No	1999
6643876	Yes	1999
6643875	Yes	1999
6196432	No	1999
6196409	No	1999
6196396	No	1999
6196640	Yes	1999
6202228	No	1999
6197219	No	1999
6196202	No	1999
6196129	No	1999
6195254	No	1999
6195205	No	1999
6196515	No	1999
6624826	No	1999
6352709	No	1999
6226134	No	1999
6201728	Yes	1999
6195771	No	1999
6194212	No	1999
6194915	No	1999
6194557	No	1999
6193618	No	1999
6193239	No	1999
6193234	No	1999
6193193	No	1999
6193191	No	1999
6193190	No	1999
6193175	No	1999
6193174	Yes	1999
6192959	No	1999
6193198	No	1999
6195091	No	1999
6194707	No	1999
6192954	No	1999
6192738	No	1999
6192736	No	1999
6192147	No	1999
6190943	No	1999
6348770	No	1999
6190929	No	1999
6190928	No	1999
6190920	No	1999
6190912	No	1999
6190910	Yes	1999
6190755	No	1999
6190090	No	1999
6406900	No	1999
6853928	No	1999
6602175	No	1999
6192679	No	1999
6189957	No	1999
6189956	No	1999
6189898	No	1999
6189892	No	1999
6853555	No	1999
6880605	No	1999
6220086	No	1999
6189937	No	1999
6187855	No	1999
6187851	No	1999
6187850	No	1999
6187839	No	1999
6187838	No	1999
6187836	No	1999
6842006	No	1999
6409087	No	1999
6190594	No	1999
6187817	No	1999
6187816	No	1999
6131256	No	1999
6347481	No	1999
6339571	No	1999
6187880	No	1999
6187879	No	1999
6187247	No	1999
6187062	No	1999
6187484	No	1999
6600257	No	1999
6336767	Yes	1999
6296214	Yes	1999
6184408	No	1999
6187698	No	1999
6388971	No	1999
6313709	No	1999
6209057	No	1999
6209051	No	1999
6197867	No	1999
6196609	Yes	1999
6193750	No	1999
6191897	No	1999
6188705	No	1999
6188704	No	1999
6188681	No	1999
6187696	No	1999
6187695	No	1999
6186612	No	1999
6186153	No	1999
6185554	No	1999
6184422	No	1999
6183362	Yes	1999
6187503	No	1999
6186749	No	1999
6183341	No	1999
6183306	No	1999
6765521	No	1999
6185262	No	1999
6185250	No	1999
6184720	No	1999
7166231	No	1999
6185605	No	1999
6185012	No	1999
6183804	No	1999
6180978	No	1999
6809813	No	1999
6215354	No	1999
6183722	No	1999
6183023	No	1999
6183022	No	1999
6180687	No	1999
6182245	Yes	1999
6752278	No	1999
7150121	No	1999
7047670	No	1999
6212625	No	1999
7118184	No	1999
6979605	No	1999
6181921	No	1999
6177826	Yes	1999
6177762	No	1999
6177756	No	1999
6177751	No	1999
6123679	No	1999
7076676	Yes	1999
7045310	No	1999
6176644	No	1999
6978374	No	1999
6179664	No	1999
6179654	No	1999
6178608	No	1999
6178607	No	1999
6279490	No	1999
6182816	No	1999
6182813	No	1999
6178685	No	1999
6178604	No	1999
6178599	Yes	1999
6176594	No	1999
6176149	No	1999
6175566	No	1999
6174668	No	1999
7061772	Yes	1999
6977484	No	1999
6175220	No	1999
6174665	No	1999
6174425	No	1999
7061744	No	1999
7061241	No	1999
7054296	No	1999
6176752	No	1999
6174420	No	1999
6174139	Yes	1999
6172503	No	1999
6172500	No	1999
6173557	No	1999
7068249	No	1999
6985281	No	1999
6804400	No	1999
6752042	No	1999
6186895	No	1999
6183938	No	1999
6183223	No	1999
6183222	No	1999
6182824	No	1999
6182812	No	1999
6178701	No	1999
6176550	Yes	1999
6176549	No	1999
6175581	No	1999
6175440	No	1999
6173469	No	1999
6173339	No	1999
6173338	No	1999
6173337	No	1999
6173331	No	1999
6173311	No	1999
6172485	No	1999
6172483	No	1999
6172473	No	1999
6459397	No	1999
6173235	No	1999
6171585	No	1999
6170702	No	1999
6175243	No	1999
6174254	No	1999
6174253	No	1999
6173227	No	1999
6170680	No	1999
6170156	No	1999
7026027	No	1999
6175242	No	1999
6175241	No	1999
6174880	No	1999
6169752	Yes	1999
6168688	No	1999
6173917	No	1999
6173038	No	1999
6170986	No	1999
6167628	No	1999
6167602	No	1999
6167582	No	1999
6172048	No	1999
6168472	No	1999
6167653	No	1999
7240597	No	1999
6940896	No	1999
6787132	No	1999
6171369	No	1999
6168512	Yes	1999
6165774	No	1999
6165769	No	1999
6165765	No	1999
6455381	No	1999
6175660	Yes	1999
6166227	No	1999
6166225	No	1999
6166052	No	1999
6169664	No	1999
7019166	No	1999
6172046	No	1999
6164710	No	1999
6162850	No	1999
6164734	No	1999
6162874	No	1999
6162872	No	1999
7314087	No	1999
6166705	No	1999
6161952	No	1999
6165799	No	1999
6162407	No	1999
6161886	No	1999
6161184	No	1999
6161172	No	1999
7333719	No	1999
7027990	No	1999
6260867	No	1999
6179663	No	1999
6170592	No	1999
6170590	No	1999
6169765	No	1999
6169764	Yes	1999
6169649	No	1999
6166604	Yes	1999
6166603	Yes	1999
6166571	No	1999
6165112	No	1999
6165110	No	1999
6163736	Yes	1999
6163734	No	1999
6162800	No	1999
6161899	Yes	1999
6161898	No	1999
6161882	Yes	1999
6162650	No	1999
6162649	No	1999
6159422	No	1999
6968816	No	1999
6257423	No	1999
6160775	No	1999
6159400	No	1999
6158896	No	1999
6157746	No	1999
6157743	No	1999
6157735	No	1999
6969158	No	1999
6784299	No	1999
6159646	Yes	1999
6156215	Yes	1999
6155583	No	1999
6995335	No	1999
6158138	No	1999
6157778	No	1999
6156980	No	1999
6155397	No	1999
6155422	No	1999
6154241	No	1999
6246152	No	1999
6156846	No	1999
6155327	No	1999
6155100	Yes	1999
6154434	No	1999
6153472	No	1999
6157196	No	1999
6766982	No	1999
6160091	No	1999
6158285	No	1999
6155271	No	1999
6153674	No	1999
6153673	No	1999
6766173	No	1999
6772581	No	1999
6168504	No	1999
6164034	No	1999
6160358	No	1999
6158486	No	1999
6158484	No	1999
6158091	No	1999
6155759	No	1999
6155411	No	1999
6154643	No	1999
6154011	No	1999
6153170	No	1999
6153125	No	1999
6153094	No	1999
6153079	Yes	1999
6153077	No	1999
93961	No	1999
93084	No	1999
92903	No	1999
92902	No	1999
92489	No	1999
91632	No	1999
92207	No	1999
91657	No	1999
91656	No	1999
90705	No	1999
90704	No	1999
94774	No	1999
94703	No	1999
94065	No	1999
92519	No	1999
92517	No	1999
90089	Yes	1999
90087	Yes	1999
89174	No	1999
89165	No	1999
92528	No	1999
523182	No	1999
91573	No	1999
91572	No	1999
91571	No	1999
91526	No	1999
453656	No	1999
223986	No	1999
109567	Yes	1999
91327	No	1999
90120	No	1999
87459	No	1999
87455	No	1999
312854	No	1999
92802	No	1999
88199	No	1999
87487	No	1999
87484	No	1999
87441	No	1999
89035	No	1999
88679	No	1999
87426	No	1999
86314	No	1999
86310	No	1999
87327	No	1999
87285	No	1999
84043	No	1999
84024	No	1999
83332	No	1999
83331	No	1999
94146	No	1999
93776	No	1999
90656	No	1999
89094	No	1999
88878	No	1999
84803	No	1999
84800	No	1999
84792	No	1999
82565	No	1999
86164	No	1999
81845	No	1999
83154	No	1999
83110	No	1999
81866	Yes	1999
81855	Yes	1999
81188	No	1999
85734	No	1999
81221	No	1999
81809	No	1999
98587	No	1999
86500	Yes	1999
81787	No	1999
97392	No	1999
79547	No	1999
79251	No	1999
78867	No	1999
78854	No	1999
78853	No	1999
77718	No	1999
77841	Yes	1999
77654	No	1999
75978	No	1999
77552	No	1999
77089	No	1999
75183	No	1999
74398	No	1999
305329	No	1999
221400	No	1999
102702	No	1999
82994	No	1999
81789	No	1999
80941	No	1999
80092	No	1999
80091	No	1999
78906	No	1999
78891	No	1999
77847	Yes	1999
76332	No	1999
75074	No	1999
74362	No	1999
74984	No	1999
591002	No	1999
75801	No	1999
72115	No	1999
72114	No	1999
72778	No	1999
411834	No	1999
70485	No	1999
72672	Yes	1999
71795	No	1999
70364	No	1999
70293	No	1999
68972	No	1999
68925	No	1999
67639	No	1999
328380	Yes	1999
301177	No	1999
68785	No	1999
68114	No	1999
68074	No	1999
66985	No	1999
872449	No	1999
192809	No	1999
67213	No	1999
67147	No	1999
67145	No	1999
67141	No	1999
66243	No	1999
68825	No	1999
67745	No	1999
66275	No	1999
66195	No	1999
65374	No	1999
844895	No	1999
66202	No	1999
65844	No	1999
65423	No	1999
64584	No	1999
321363	No	1999
73520	No	1999
73511	No	1999
73504	No	1999
72724	No	1999
69610	No	1999
69608	No	1999
69542	No	1999
68012	No	1999
68005	No	1999
67152	No	1999
66206	No	1999
66203	No	1999
65811	No	1999
63329	No	1999
64326	No	1999
64255	No	1999
62898	No	1999
62803	No	1999
62484	No	1999
61999	No	1999
61994	No	1999
60452	No	1999
1016128	No	1999
985835	No	1999
1084697	No	1999
68921	No	1999
58933	No	1999
181868	No	1999
59734	No	1999
59360	No	1999
58048	No	1999
57934	No	1999
58833	No	1999
58832	Yes	1999
57970	No	1999
57199	No	1999
57070	No	1999
55781	No	1999
132504	No	1999
56226	No	1999
54897	No	1999
54633	No	1999
1247410	No	1999
826205	No	1999
65337	Yes	1999
65330	No	1999
63210	No	1999
59667	No	1999
58944	No	1999
57930	No	1999
57929	No	1999
56318	No	1999
55957	No	1999
54384	No	1999
54343	No	1999
52626	No	1999
56172	No	1999
56171	No	1999
53984	No	1999
52674	No	1999
52672	No	1999
52668	No	1999
55055	No	1999
54434	No	1999
53840	Yes	1999
53204	No	1999
810417	No	1999
51876	No	1999
52419	No	1999
1170802	No	1999
61875	No	1999
51514	No	1999
50362	No	1999
50327	No	1999
49385	No	1999
54208	No	1999
50703	Yes	1999
50358	No	1999
50351	No	1999
50350	No	1999
50252	No	1999
48524	No	1999
47881	No	1999
50854	No	1999
50748	No	1999
48503	No	1999
48502	No	1999
47335	No	1999
50469	No	1999
48487	No	1999
1092407	No	1999
1112460	No	1999
163575	No	1999
50725	No	1999
46260	No	1999
1080669	No	1999
164675	No	1999
51109	No	1999
47354	No	1999
46272	No	1999
803524	No	1999
163277	No	1999
52610	No	1999
52214	No	1999
51009	No	1999
50298	Yes	1999
48507	No	1999
46914	No	1999
46850	No	1999
46847	No	1999
9271469	No	1999
11298124	No	1999
11294005	Yes	1999
11292526	No	1999
11291423	No	1999
11291084	Yes	1999
11279610	No	1999
11285310	No	1999
11285118	No	1999
11277420	No	1999
11275264	Yes	1999
11274001	No	1999
11272849	No	1999
11272492	No	1999
11271781	No	1999
11270086	No	1999
11267676	No	1999
11265775	Yes	1999
11260159	Yes	1999
11260158	Yes	1999
11254738	Yes	1999
11254703	No	1999
11254670	No	1999
11251887	No	1999
11251635	Yes	1999
11251633	No	1999
11248069	No	1999
11246417	No	1999
11244028	No	1999
11241297	Yes	1999
11240949	No	1999
11240020	Yes	1999
11238668	No	1999
11238207	No	1999
11235559	No	1999
11228380	No	1999
11224666	No	1999
11213224	No	1999
11211916	No	1999
11211150	Yes	1999
11206937	No	1999
11200834	No	1999
11193052	No	1999
11207315	Yes	1999
11182422	Yes	1999
[truncated: 2,993 more rows]
