# Supplementary material for: Automating document classification for the Immune Epitope Database
Source: BMC Bioinformatics. 2007 Jul 26;8:269. doi: 10.1186/1471-2105-8-269 (PMC1965490; doi:10.1186/1471-2105-8-269)
Supplement: Additional file 2 — abstracts. The zip file contains four text files describing the IEDB relevance of PubMed abstracts used in this study (ac_id.txt: category A-C pathogen, allergen_id.txt: allergen, er_id.txt: emerging-reemerging diseases and other_id.txt: pathogens in other categories). Each line has three fields: PubMed PMID, relevance to IEDB and publication year. [file 1471-2105-8-269-S2.zip › other_id.txt]

PubMed ID Relevant after Abstract Scan Publication Year
15710457	Yes	2005
15694996	Yes	2005
15682446	Yes	2005
15483462	Yes	2004
15483236	Yes	2004
15480657	Yes	2005
15163726	Yes	2004
15110524	Yes	2004
15629776	Yes	2005
15623547	Yes	2005
15613691	Yes	2005
15582662	Yes	2005
15468058	Yes	2004
15386406	Yes	2005
15375515	Yes	2004
15365776	Yes	2005
15328176	Yes	2004
15269380	Yes	2004
15223242	Yes	2004
15213716	Yes	2004
15004197	Yes	2004
14978079	Yes	2004
14764694	Yes	2004
14764691	Yes	2004
14747540	Yes	2004
14734738	Yes	2004
14694109	Yes	2004
14688321	Yes	2004
14557672	Yes	2003
11592365	Yes	2001
11524480	Yes	2001
10887318	Yes	2000
10397389	Yes	1999
11441534	Yes	1999
2212008	Yes	1990
2140339	Yes	1990
2332469	Yes	1990
2303428	Yes	1990
2450754	Yes	1988
2442000	Yes	1987
3875853	Yes	1985
2580890	Yes	1985
8564975	Yes	1996
8698377	Yes	1996
8578832	Yes	1995
8678291	Yes	1995
8559043	Yes	1995
7544402	Yes	1995
7525709	Yes	1994
7526777	Yes	1994
8210226	Yes	1994
8299683	Yes	1994
8404599	Yes	1993
7688396	Yes	1993
7680226	Yes	1993
1353418	Yes	1992
11559797	Yes	2001
11591771	Yes	2001
12117960	Yes	2002
12535657	Yes	2003
12734333	Yes	2003
12805448	Yes	2003
12890631	Yes	2003
14500649	Yes	2003
15013451	Yes	2004
15114660	Yes	2004
15207780	Yes	2004
15659759	Yes	2005
15728462	Yes	2005
16052529	Yes	2005
16054274	Yes	2005
11254608	Yes	2001
11277698	Yes	2001
11093807	Yes	2000
10873071	Yes	2000
10855535	Yes	2000
10506659	Yes	1999
10377164	Yes	1999
10395333	Yes	1999
9673245	Yes	1998
9710005	Yes	1998
9675226	Yes	1998
9673294	Yes	1998
9698107	Yes	1998
9573286	Yes	1998
9557757	Yes	1998
9640240	Yes	1998
9488424	Yes	1998
9607027	Yes	1998
9607021	Yes	1998
9307238	Yes	1997
9119976	Yes	1997
9041356	Yes	1997
9382753	Yes	1997
9009299	Yes	1997
8982115	Yes	1996
6193065	Yes	1983
7519175	Yes	1994
7753173	Yes	1995
8035509	Yes	1994
8240486	Yes	1993
8898968	Yes	1996
2426270	Yes	1986
2473217	Yes	1989
3191509	Yes	1988
1383408	Yes	1992
1696808	Yes	1990
16181618	Yes	2005
15728728	Yes	2005
11948870	Yes	2001
8890900	Yes	1996
7594588	Yes	1995
7545113	Yes	1995
7523099	Yes	1994
8112849	Yes	1994
2462610	Yes	1989
3491326	Yes	1986
2414910	Yes	1985
16331519	Yes	2005
16272334	Yes	2005
16165256	Yes	2005
16002665	Yes	2005
15980996	Yes	2005
15868901	Yes	2005
15723705	Yes	2005
12962476	Yes	2003
12786794	Yes	2003
12731068	Yes	2003
12673683	Yes	2003
12208877	Yes	2002
12077287	Yes	2002
12067999	Yes	2002
12006513	Yes	2002
11745403	Yes	2001
11706525	Yes	2001
10754321	Yes	2000
11129322	Yes	2000
10925287	Yes	2000
10623862	Yes	2000
10415076	Yes	1999
9875671	Yes	1998
9652824	Yes	1998
9650096	Yes	1998
9551898	Yes	1998
9457311	Yes	1998
9233635	Yes	1997
9185691	Yes	1997
8941327	Yes	1996
8621927	Yes	1996
6199408	Yes	1984
6199407	Yes	1984
16408213	Yes	2006
16339528	Yes	2005
15922307	Yes	2005
15196263	Yes	2004
14659901	Yes	2003
12538681	Yes	2003
12468425	Yes	2003
12391200	Yes	2002
12115627	Yes	2002
11564799	Yes	2001
11465824	Yes	2001
11278441	Yes	2001
10716880	Yes	2000
10229114	Yes	1999
9286056	Yes	1997
9032480	Yes	1997
9013969	Yes	1997
7483767	Yes	1995
7517424	Yes	1994
2436922	Yes	1987
16612599	Yes	2006
16516981	Yes	2006
1348545	Yes	1992
1371370	Yes	1992
1373197	Yes	1992
1373751	Yes	1992
1375280	Yes	1992
1376538	Yes	1992
1377222	Yes	1992
1379392	Yes	1992
1382144	Yes	1992
1611083	Yes	1992
1688831	Yes	1990
1695651	Yes	1990
1698908	Yes	1990
1707538	Yes	1991
1710286	Yes	1991
1711082	Yes	1991
1712110	Yes	1991
1716808	Yes	1991
1722774	Yes	1991
2458488	Yes	1988
2459408	Yes	1988
2468986	Yes	1988
2471352	Yes	1989
2471784	Yes	1989
2715642	Yes	1989
6199215	Yes	1984
7481562	Yes	1995
7504072	Yes	1993
7506575	Yes	1993
7509369	Yes	1994
7510328	Yes	1994
7510439	Yes	1994
7512123	Yes	1994
7512375	Yes	1994
7516595	Yes	1994
7516600	Yes	1994
7517870	Yes	1994
7518168	Yes	1994
7534814	Yes	1995
7535417	Yes	1995
7537251	Yes	1995
7540971	Yes	1994
7541138	Yes	1995
7541824	Yes	1995
7580839	Yes	1995
7595214	Yes	1995
7615008	Yes	1995
7629885	Yes	1995
7666497	Yes	1995
7677961	Yes	1993
7679748	Yes	1993
7680386	Yes	1993
7683038	Yes	1993
7685408	Yes	1993
7687300	Yes	1993
7688791	Yes	1993
7689619	Yes	1993
7693965	Yes	1993
7693972	Yes	1993
7722468	Yes	1995
7805746	Yes	1994
7849035	Yes	1995
7907298	Yes	1994
8057464	Yes	1994
8093890	Yes	1993
8157270	Yes	1994
8277264	Yes	1993
8383232	Yes	1993
8386515	Yes	1993
8496677	Yes	1993
8546801	Yes	1995
8553567	Yes	1995
8580072	Yes	1995
8606355	Yes	1996
8610439	Yes	1996
8623522	Yes	1996
8627236	Yes	1996
8760818	Yes	1996
8764046	Yes	1996
8770769	Yes	1995
8794388	Yes	1996
8838417	Yes	1995
8879234	Yes	1996
8892642	Yes	1996
8892853	Yes	1996
8892898	Yes	1996
8918920	Yes	1996
8920705	Yes	1996
8943411	Yes	1996
9030758	Yes	1997
9048833	Yes	1997
9120283	Yes	1997
9139889	Yes	1997
9143240	Yes	1997
9143302	Yes	1997
9152424	Yes	1997
9153327	Yes	1997
9184376	Yes	1997
9230206	Yes	1997
9234808	Yes	1997
9236194	Yes	1997
9281508	Yes	1997
9377571	Yes	1997
9405669	Yes	1997
9443410	Yes	1998
9445050	Yes	1998
9449725	Yes	1998
9472620	Yes	1998
9498746	Yes	1998
9525615	Yes	1998
9546783	Yes	1998
9548478	Yes	1997
9573289	Yes	1998
9601511	Yes	1998
9636204	Yes	1998
9654365	Yes	1998
9655265	Yes	1998
9670040	Yes	1998
9670966	Yes	1998
9672847	Yes	1998
9679956	Yes	1998
9692858	Yes	1998
9705256	Yes	1998
9713944	Yes	1998
9732698	Yes	1998
9743387	Yes	1998
9755875	Yes	1998
9765404	Yes	1998
9801333	Yes	1998
9809997	Yes	1998
9815645	Yes	1997
9822281	Yes	1998
9862371	Yes	1998
9874660	Yes	1999
10072559	Yes	1999
10189187	Yes	1998
10222063	Yes	1999
10329553	Yes	1999
10337913	Yes	1999
10363968	Yes	1999
10364350	Yes	1999
10406098	Yes	1999
10421400	Yes	1999
10438725	Yes	1999
10607500	Yes	1999
10623865	Yes	2000
10662796	Yes	2000
10679070	Yes	2000
10699335	Yes	2000
10748239	Yes	2000
10754316	Yes	2000
10756047	Yes	2000
10826518	Yes	2000
10850449	Yes	2000
10861098	Yes	2000
10888631	Yes	2000
11005863	Yes	2000
11034600	Yes	2000
11037135	Yes	2000
11054673	Yes	2000
11086089	Yes	2000
11090160	Yes	2000
11093122	Yes	2000
11163641	Yes	2001
11165271	Yes	2001
11279246	Yes	2001
11348723	Yes	2001
11451178	Yes	2001
11489418	Yes	2001
11535524	Yes	2001
11593334	Yes	2001
11687250	Yes	2001
11734593	Yes	2001
11739679	Yes	2002
11742496	Yes	2001
11745343	Yes	2001
11774244	Yes	2002
11801539	Yes	2002
11831697	Yes	1995
11839651	Yes	2002
11842259	Yes	2002
11874634	Yes	2002
11908921	Yes	2002
11917131	Yes	2002
11979434	Yes	2002
11986195	Yes	2002
12028562	Yes	2002
12050369	Yes	2002
12079214	Yes	2002
12208761	Yes	2002
12393434	Yes	2003
12393676	Yes	2002
12560562	Yes	2003
12574372	Yes	2003
12651070	Yes	2003
12738742	Yes	2003
12747757	Yes	2002
12864968	Yes	2003
12874347	Yes	2003
12906106	Yes	2003
14566059	Yes	2003
14577912	Yes	2003
14607910	Yes	2003
14659906	Yes	2003
15983206	Yes	2005
16038719	Yes	2005
16085919	Yes	2005
16103168	Yes	2005
16144939	Yes	2005
16174563	Yes	2006
16239534	Yes	2005
16551878	Yes	2006
16600320	Yes	2006
16630022	Yes	2006
16971806	Yes	2006 Sep
15564450	Yes	2004
11120772	Yes	2000
11099311	Yes	2000
10760807	Yes	2000
10562307	Yes	1999
9263018	Yes	1997
11012976	Yes	2000
11426965	Yes	2001
8567982	Yes	1996
12743303	Yes	2002
15367651	Yes	2004
15448372	Yes	2004
15592417	Yes	2004
15528444	Yes	2004
15232106	Yes	2004
15175751	Yes	2004
15085136	Yes	2004
15044802	Yes	2004
15001714	Yes	2004
14985767	Yes	2004
14739465	Yes	2004
14739451	Yes	2004
14724640	Yes	2004
15585860	Yes	2004
15712107	No	2004
15711981	Yes	2005
15711952	No	2005
15711804	Yes	2005
15711775	No	2004
15711206	No	2005
15711181	No	2005
15711179	No	2005
15710912	Yes	2005
15710907	Yes	2005
15710627	No	2005
15710470	No	2005
15710438	Yes	2005
15710415	Yes	2005
15710404	No	2005
15710357	No	2005
15710191	No	2005
15709915	No	2005
15709914	No	2005
15709913	No	2005
15709203	No	2005
15709165	Yes	2005
15709025	No	2005
15708887	Yes	2005
15708816	No	2005
15708601	No	2005
15708450	Yes	2005
15708434	Yes	2005
15708320	Yes	2005
15707998	No	2005
15707685	No	2005
15707681	Yes	2005
15707573	No	2005
15706605	Yes	2005
15706282	No	2005
15705889	No	2005
15705572	No	2005
15705471	No	2005
15705424	No	2005
15705164	No	2005
15704220	No	2005
15703906	No	2005
15703628	No	2004
15703421	Yes	2005
15703235	No	2005
15703213	No	2005
15703200	Yes	2005
15701872	No	2005
15701833	No	2005
15701796	No	2005
15701719	No	2005
15701713	Yes	2005
15701694	Yes	2005
15701669	No	2005
15701631	No	2005
15701629	No	2005
15701524	No	2005
15700969	No	2005
15700423	No	2005
15700419	No	2005
15700121	No	2005
15699758	Yes	2005
15699757	Yes	2005
15699753	No	2005
15699516	No	2004
15699494	No	2004
15699489	No	2004
15699487	No	2004
15699466	Yes	2005
15699429	Yes	2005
15699351	Yes	2005
15699177	Yes	2005
15699167	No	2005
15699144	Yes	2005
15699142	No	2005
15699122	No	2005
15699121	Yes	2005
15699115	Yes	2005
15699113	Yes	2005
15699107	Yes	2005
15699105	No	2005
15698994	No	2005
15698894	No	2005
15698759	No	2005
15698427	No	2005
15696609	No	2004
15696545	No	2005
15696196	Yes	2005
15696102	Yes	2005
15696012	No	2005
15695689	No	2005
15695640	No	2005
15695631	No	2005
15695410	Yes	2005
15695409	No	2005
15695408	Yes	2005
15695407	No	2005
15695389	No	2005
15695326	Yes	2005
15694831	Yes	2005
15694575	No	2005
15694510	Yes	2005
15694508	No	2005
15694248	No	2005
15693946	No	2005
15693796	No	2005
15693135	No	2005
15693122	No	2005
15693117	No	2005
15693054	No	2005
15693037	No	2005
15693007	No	2005
15692846	No	2005
15692062	Yes	2005
15691851	No	2005
15691739	No	2005
15691718	No	2005
15691326	No	2005
15690345	No	2005
15690163	No	2005
15689539	No	2005
15689529	No	2005
15689159	No	2005
15688454	No	2005
15688409	No	2005
15688358	No	2005
15688347	Yes	2005
15688345	No	2005
15688279	No	2005
15688010	No	2005
15687709	No	2004
15687195	No	2005
15686781	No	2005
15686472	No	2005
15686217	No	2004
15686040	No	2004
15685627	Yes	2005
15685550	Yes	2005
15685519	Yes	2005
15685174	No	2005
15684769	No	2004
15684666	No	2004
15684663	No	2004
15684424	No	2005
15684323	Yes	2005
15684082	Yes	2005
15683917	No	2005
15683616	No	2005
15683447	Yes	2005
15683247	No	2005
15683221	Yes	2005
15682451	Yes	2005
15682450	Yes	2005
15682435	Yes	2005
15681844	No	2005
15681796	No	2004
15681794	Yes	2004
15681772	Yes	2004
15681757	No	2004
15681450	No	2005
15681427	No	2005
15681412	No	2005
15681404	No	2005
15681143	Yes	2005
15681055	Yes	2005
15681050	No	2005
15680423	Yes	2005
15680416	No	2005
15680412	No	2005
15680236	Yes	2005
15680160	No	2005
15680157	Yes	2005
15680153	Yes	2005
15680151	No	2005
15680150	No	2005
15679619	No	2005
15678685	No	2004
15678423	No	2005
15677695	No	2005
15676080	Yes	2005
15675960	No	2005
15675457	No	2004
15675455	No	2004
15675188	No	2004
15674368	No	2004
15674338	No	2005
15674292	No	2005
15673471	No	2005
15673292	No	2005
15672815	No	2005
15672609	No	2004
15672477	No	2004
15672420	No	2005
15671754	No	2004
15671577	No	2004
15671538	No	2005
15671442	Yes	2005
15671160	No	2005
15671068	No	2005
15671061	No	2005
15670871	No	2005
15670841	No	2005
15670829	No	2005
15670812	No	2005
15670766	Yes	2005
15670756	Yes	2005
15670602	Yes	2005
15670037	No	2005
15669858	No	2005
15669191	No	2004
15668960	No	2005
15668908	Yes	2005
15668804	Yes	2005
15668739	No	2005
15668121	No	2005
15667938	No	2004
15667916	No	2005
15667600	No	2005
15667564	No	2005
15666550	No	2004
15666151	No	2005
15666089	No	2005
15665821	Yes	2005
15665818	No	2005
15665647	No	2005
15665645	No	2005
15665624	Yes	2004
15665478	Yes	2005
15665083	Yes	2005
15664972	Yes	2005
15664958	Yes	2005
15664932	No	2005
15664917	Yes	2005
15664508	No	2005
15664164	Yes	2005
15664161	Yes	2005
15664068	No	2005
15664061	Yes	2005
15663963	Yes	2005
15663940	Yes	2005
15663934	No	2005
15663744	Yes	2005
15663718	No	2005
15663570	Yes	2004
15663569	Yes	2004
15663497	No	2005
15662635	No	2005
15662617	No	2005
15662485	No	2005
15661941	Yes	2005
15661929	Yes	2005
15661919	Yes	2005
15661887	Yes	2005
15661886	No	2005
15661874	No	2005
15661856	No	2005
15661829	No	2005
15661331	Yes	2005
15661266	No	2005
15661220	No	2005
15661219	No	2005
15661147	No	2005
15661144	No	2005
15661044	Yes	2005
15661043	Yes	2005
15660999	No	2005
15660995	No	2005
15660985	No	2005
15660798	No	2005
15660729	No	2005
15660421	No	2004
15660373	No	2005
15660198	No	2004
15659756	No	2005
15659753	No	2005
15659703	No	2005
15659599	Yes	2005
15659555	No	2005
15659547	No	2005
15659541	No	2005
15659448	No	2005
15659390	No	2005
15659244	Yes	2005
15658802	No	2004
15657945	Yes	2005
15657176	No	2005
15657145	No	2005
15657103	No	2005
15657057	No	2005
15657042	No	2005
15657029	No	2005
15656888	No	2005
15656791	No	2005
15656665	No	2005
15656629	No	2005
15655787	No	2005
15655775	No	2005
15654968	Yes	2005
15654965	Yes	2005
15654873	Yes	2005
15654872	No	2005
15654857	No	2005
15654824	Yes	2005
15654769	No	2005
15654425	No	2004
15653817	Yes	2005
15653672	No	2005
15653572	No	2005
15653567	No	2005
15653437	No	2005
15653314	No	2005
15653313	No	2005
15653187	No	2005
15653175	Yes	2005
15652762	Yes	2005
15652674	No	2005
15652659	No	2005
15652645	Yes	2005
15652494	No	2005
15652419	Yes	2005
15652413	Yes	2005
15652147	No	2005
15651666	No	2004
15651071	Yes	2005
15650876	No	2005
15650768	No	2005
15650307	Yes	2005
15650237	Yes	2004
15650233	No	2004
15650218	No	2005
15650196	No	2005
15650187	No	2005
15650171	No	2005
15649815	No	2005
15649710	No	2005
15648963	No	2004
15648830	No	2004
15648828	No	2004
15648050	No	2005
15647625	Yes	2004
15647274	No	2005
15647119	Yes	2005
15647109	No	2005
15646068	No	2004
15645548	No	2005
15644645	No	2005
15644320	No	2005
15644142	No	2005
15644121	No	2005
15644117	No	2005
15643650	Yes	2005
15643518	No	2005
15643004	Yes	2005
15642995	Yes	2005
15642994	Yes	2005
15642953	Yes	2005
15642702	No	2005
15642373	No	2005
15642365	Yes	2005
15642139	Yes	2005
15642007	No	2004
15641797	No	2005
15641776	Yes	2005
15641120	No	2005
15641099	No	2005
15641089	Yes	2005
15641060	No	2005
15641059	No	2005
15640862	No	2004
15640805	Yes	2005
15640791	No	2004
15640701	Yes	2004
15640220	Yes	2005
15640178	No	2005
15640146	No	2005
15639990	No	2004
15639798	No	2004
15639646	Yes	2005
15639645	Yes	2005
15639549	No	2005
15639087	No	2005
15638815	No	2005
15638737	No	2005
15638024	No	2004
15637808	No	2004
15637543	No	2005
15637341	No	2005
15637334	No	2005
15637093	No	2005
15635690	Yes	2005
15635676	No	2005
15635629	No	2005
15635622	No	2004
15635192	Yes	2005
15634965	No	2005
15634944	No	2005
15634938	No	2005
15634929	No	2005
15634921	Yes	2005
15634919	No	2005
15634915	No	2005
15634913	Yes	2005
15634906	No	2005
15634890	No	2005
15634887	No	2005
15634879	Yes	2005
15634673	No	2005
15634665	No	2005
15634345	Yes	2005
15634228	No	2005
15633217	Yes	2005
15632376	No	2005
15632318	No	2005
15632305	No	2004
15632143	No	2005
15632078	No	2005
15631882	No	2004
15631804	No	2004
15631781	No	2004
15631463	No	2005
15630591	No	2005
15630425	No	2005
15548285	No	2004
15547728	No	2004
15547699	No	2004
15547083	Yes	2004
15546948	No	2005
15546868	No	2005
15546795	No	2004
15546339	No	2004
15546337	Yes	2004
15546206	Yes	2004
15545967	No	2004
15545358	No	2004
15545352	No	2004
15545277	No	2005
15544618	Yes	2004
15544614	No	2004
15544602	No	2004
15544532	No	2004
15544356	Yes	2004
15544326	Yes	2004
15544168	No	2004
15543615	No	2005
15543569	No	2005
15543418	Yes	2004
15543395	Yes	2004
15543156	No	2004
15542798	Yes	2004
15542679	Yes	2004
15542675	No	2004
15542673	No	2004
15542671	No	2004
15542668	No	2004
15542579	No	2005
15542543	No	2005
15542540	No	2004
15542413	No	2004
15542409	No	2004
15542375	Yes	2004
15542374	No	2004
15542373	Yes	2004
15542372	Yes	2004
15542371	Yes	2004
15542370	Yes	2004
15542369	Yes	2004
15542368	Yes	2004
15542209	No	2004
15542208	No	2004
15542207	No	2004
15542198	No	2004
15542197	No	2004
15542195	Yes	2004
15542180	Yes	2004
15542095	No	2004
15541718	Yes	2004
15541288	Yes	2004
15541287	Yes	2004
15541278	Yes	2004
15541273	No	2004
15541172	No	2004
15541078	No	2004
15541041	Yes	2004
15541003	No	2004
15540228	Yes	2005
15540211	Yes	2005
15540166	No	2004
15539415	Yes	2004
15539389	No	2005
15539375	No	2004
15539149	No	2004
15538731	No	2005
15538730	No	2005
15538612	Yes	2005
15538392	No	2005
15538043	Yes	2004
15537668	No	2005
15537660	Yes	2005
15537658	Yes	2005
15536424	Yes	2004
15536193	Yes	2004
15536085	Yes	2005
15536075	Yes	2005
15535979	No	2004
15535964	No	2004
15535832	Yes	2004
15535830	Yes	2004
15534876	No	2005
15534705	No	2004
15534491	Yes	2004
15534486	Yes	2004
15534371	No	2004
15534202	Yes	2004
15534094	Yes	2004
15533624	No	2005
15533599	Yes	2004
15533584	No	2004
15533487	No	2004
15533302	No	2004
15532723	No	2004
15532020	Yes	2004
15531855	No	2004
15531770	No	2004
15531628	Yes	2004
15531623	No	2005
15531581	Yes	2005
15531528	Yes	2004
15531086	No	2004
15531046	Yes	2004
15531045	Yes	2004
15531044	No	2004
15530735	Yes	2004
15530692	No	2004
15530679	Yes	2004
15530553	No	2004
15530455	No	2004
15530118	No	2004
15529976	No	2004
15529349	Yes	2004
15529267	No	2004
15529261	No	2004
15528884	No	2005
15528744	No	2004
15528710	No	2004
15528679	No	2004
15528568	No	2004
15528522	No	2004
15528476	No	2005
15528404	No	2005
15528388	No	2004
15528372	No	2004
15528369	No	2004
15528365	No	2004
15528357	No	2004
15528349	No	2004
15528346	No	2004
15528345	No	2004
15528342	Yes	2004
15528338	Yes	2004
15528336	Yes	2004
15528296	Yes	2005
15528253	No	2004
15528211	No	2005
15528146	Yes	2004
15527975	No	2004
15527957	No	2004
15527849	No	2004
15527843	No	2004
15527820	No	2004
15526468	No	2004
15526360	No	2004
15526297	Yes	2005
15526247	No	2004
15526039	Yes	2004
15526018	No	2005
15525838	Yes	2004
15525600	No	2004
15525355	No	2004
15525271	No	2004
15524282	No	2004
15522984	No	2005
15522917	Yes	2005
15522915	Yes	2004
15522877	No	2005
15522870	No	2005
15522820	No	2004
15522622	No	2004
15522602	No	2004
15522450	No	2004
15522433	No	2004
15522320	No	2004
15522233	No	2004
15522216	Yes	2004
15522096	No	2004
15522062	No	2004
15521921	No	2004
15521719	Yes	2004
15520866	No	2004
15520470	No	2004
15520211	No	2004
15520208	No	2004
15520207	No	2004
15520016	No	2005
15519710	No	2004
15519707	No	2004
15519574	No	2004
15519542	No	2005
15519361	No	2004
15518915	No	2004
15518910	No	2004
15518540	No	2004
15517606	No	2004
15517242	Yes	2004
15517241	No	2004
15517123	No	2004
15516509	No	2004
15516335	Yes	2005
15516111	No	2004
15515881	No	2004
15515589	No	2004
15515428	No	2004
15515079	Yes	2004
15515013	No	2005
15514940	Yes	2005
15514588	Yes	2004
15514482	No	2004
15514090	Yes	2005
15514013	No	2005
15514011	Yes	2004
15511669	Yes	2004
15511629	Yes	2004
15511219	No	2004
15510601	No	2004
15510176	No	2005
15509866	No	2004
15509844	No	2004
15509518	No	2004
15508180	Yes	2004
15508130	Yes	2005
15507847	No	2004
15507649	No	2004
15507647	No	2004
15507641	No	2004
15507529	Yes	2005
15507484	No	2004
15507452	Yes	2005
15507391	No	2004
15507315	No	2004
15507310	Yes	2004
15507309	Yes	2004
15507295	Yes	2004
15507264	Yes	2004
15506800	Yes	2004
15506793	Yes	2004
15506167	No	2004
15505608	No	2004
15505607	No	2004
15504745	No	2005
15504706	No	2004
15504551	No	2004
15504369	No	2004
15504346	No	2004
15504336	Yes	2004
15504252	Yes	2004
15503635	No	2004
15503386	No	2004
15503224	Yes	2005
15503204	Yes	2004
15502816	Yes	2004
15502726	No	2004
15502320	No	2004
15502187	No	2005
15502184	No	2005
15501987	No	2004
15501985	Yes	2004
15501984	Yes	2004
15501973	Yes	2004
15501971	Yes	2004
15501784	No	2004
15501783	Yes	2004
15501782	Yes	2004
15501769	No	2004
15501757	No	2004
15501744	No	2004
15501517	Yes	2004
15501513	No	2004
15501464	No	2004
15501393	Yes	2004
15501294	No	2004
15501287	Yes	2004
15501015	Yes	2004
15500925	No	2004
15500913	Yes	2004
15500827	No	2004
15500825	No	2004
15500626	Yes	2004
15500625	No	2004
15500618	No	2004
15500617	No	2004
15500549	No	2004
15500445	Yes	2005
15499564	Yes	2004
15498764	No	2004
15498763	No	2004
15498491	No	2004
15498046	Yes	2004
15497098	No	2004
15496958	Yes	2005
15496956	No	2005
15496610	No	2004
15496604	No	2004
15496448	No	2005
15496409	No	2004
15496199	Yes	2004
15495977	No	2004
15495271	Yes	2004
15495159	Yes	2004
15494720	No	2004
15494541	Yes	2004
15494540	Yes	2004
15494538	Yes	2004
15494526	No	2004
15494518	Yes	2004
15494511	Yes	2004
15494500	No	2004
15494499	No	2004
15494494	No	2004
15494492	No	2004
15494491	No	2004
15494489	No	2004
15494483	Yes	2004
15494438	No	2004
15494407	No	2004
15494401	No	2004
15494207	No	2005
15494138	No	2004
15492717	No	2004
15492119	No	2005
15491997	No	2005
15491751	No	2004
15491748	Yes	2004
15491620	No	2004
15491542	No	2004
15491474	Yes	2004
15491471	Yes	2004
15490242	No	2004
15489940	No	2004
15489172	No	2004
15489166	Yes	2004
15488990	No	2004
15488948	Yes	2005
15488947	Yes	2005
15488944	Yes	2005
15488942	No	2005
15488663	No	2004
15488659	No	2004
15488530	No	2004
15488142	Yes	2004
15487900	Yes	2004
15487317	No	2004
15486938	No	2004
15486637	Yes	2004
15486633	No	2004
15486316	No	2004
15486117	No	2004
15486070	No	2005
15485908	No	2004
15485862	No	2004
15485858	No	2004
15485835	No	2004
15485827	Yes	2004
15485669	No	2004
15485631	No	2004
15485577	No	2004
15485336	No	2004
15485332	No	2004
15484263	No	2004
15484204	No	2005
15483752	No	2004
15483415	No	2004
15483387	Yes	2004
15483242	No	2004
15482858	Yes	2004
15482855	No	2004
15482403	Yes	2004
15481978	No	2004
15481918	No	2004
15480991	Yes	2004
15480795	No	2004
15480765	Yes	2005
15480432	Yes	2004
15480164	No	2004
15479890	No	2004
15479817	No	2004
15479727	No	2005
15479440	No	2004
15479437	No	2004
15479414	No	2004
15479388	No	2004
15479373	No	2004
15479293	No	2004
15479274	No	2004
15479266	Yes	2004
15478564	No	2004
15477658	No	2004
15477649	No	2004
15477363	No	2004
15477199	No	2004
15477100	No	2004
15477091	Yes	2004
15476877	No	2004
15476815	Yes	2004
15476696	No	2004
15476588	No	2004
15476403	No	2004
15476393	No	2004
15476270	No	2004
15476240	Yes	2004
15476205	No	2004
15476204	No	2004
15475684	Yes	2004
15475460	Yes	2004
15475430	No	2004
15475370	No	2004
15475365	Yes	2004
15474996	No	2004
15474979	Yes	2005
15474978	No	2005
15474721	No	2004
15474707	Yes	2004
15474525	No	2004
15474522	Yes	2004
15474475	No	2004
15474456	No	2004
15474367	No	2004
15474288	No	2004
15473869	No	2004
15472891	No	2004
15472720	No	2004
15472467	Yes	2004
15472233	No	2004
15472215	Yes	2004
15472080	No	2004
15471955	Yes	2005
15471892	No	2004
15471871	No	2004
15471868	No	2004
15471859	No	2004
15471856	No	2004
15471558	Yes	2004
15471371	No	2004
15471365	No	2004
15471225	No	2004
15471223	No	2004
15470521	No	2004
15470490	No	2004
15470476	No	2005
15470106	No	2004
15470096	No	2004
15470071	Yes	2004
15175329	No	2004
15175011	No	2004
15174163	No	2004
15174097	No	2004
15173881	No	2004
15173636	No	2004
15173207	Yes	2004
15173185	No	2004
15173183	Yes	2004
15173165	No	2004
15173072	Yes	2004
15173033	No	2004
15173016	No	2004
15173012	No	2004
15172885	No	2004
15172454	Yes	2004
15172453	Yes	2004
15172452	Yes	2004
15172443	Yes	2004
15172441	No	2004
15172408	No	2004
15171797	No	2004
15171619	No	2004
15170926	No	2004
15170735	Yes	2004
15170732	No	2004
15170678	No	2004
15170671	Yes	2004
15170610	No	2004
15170578	No	2004
15170340	No	2004
15170333	Yes	2004
15169957	No	2004
15169938	Yes	2004
15169869	No	2004
15168796	No	2004
15168731	No	2004
15167900	No	2004
15167587	No	2004
15167538	No	2004
15167013	No	2004
15166921	No	2004
15166537	No	2004
15166527	No	2004
15166263	Yes	2004
15166223	No	2004
15166222	No	2004
15166220	No	2004
15166138	No	2004
15166137	No	2004
15166034	No	2004
15165719	No	2004
15165709	No	2004
15165138	No	2004
15165077	No	2004
15165064	No	2004
15164384	No	2004
15164233	Yes	2004
15164090	No	2004
15163903	No	2004
15163902	Yes	2004
15163889	Yes	2004
15163751	Yes	2004
15163704	No	2004
15163691	No	2004
15163622	No	2004
15163542	No	2004
15163540	No	2004
15163539	Yes	2004
15163538	Yes	2004
15163536	No	2004
15163528	No	2004
15163460	No	2004
15163414	Yes	2004
15162529	Yes	2004
15162444	No	2004
15162437	Yes	2004
15162424	Yes	2004
15162423	No	2004
15162148	Yes	2004
15162116	No	2004
15161926	No	2004
15161714	Yes	2004
15161683	Yes	2004
15161345	No	2004
15161081	No	2004
15161073	No	2004
15161033	No	2004
15160485	No	2004
15160396	No	2004
15160275	No	2004
15159506	No	2004
15159064	No	2004
15158620	No	2004
15158607	Yes	2004
15158598	No	2004
15158588	Yes	2004
15158489	No	2004
15158019	No	2004
15157622	No	2004
15157618	Yes	2004
15157362	No	2004
15157248	No	2004
15157245	No	2004
15157087	Yes	2004
15156034	No	2004
15156021	No	2004
15155686	Yes	2004
15155661	Yes	2004
15155652	Yes	2004
15155641	No	2004
15155640	No	2004
15155636	No	2004
15155567	No	2004
15155468	No	2004
15154967	No	2004
15153634	No	2004
15153547	No	2004
15153546	Yes	2004
15153512	Yes	2004
15153496	Yes	2004
15153490	No	2004
15153485	No	2004
15153481	Yes	2004
15153480	Yes	2004
15153479	No	2004
15153311	Yes	2004
15152949	No	2004
15152607	No	2004
15152097	No	2004
15151559	No	2004
15150594	Yes	2004
15150330	No	2004
15150322	Yes	2004
15150289	No	2004
15150281	Yes	2004
15150267	Yes	2004
15150076	No	2004
15150075	No	2004
15149793	No	2004
15149771	No	2004
15149495	Yes	2004
15149354	No	2004
15149195	No	2004
15149182	No	2004
15149172	No	2004
15148914	No	2004
15148641	No	2004
15148577	No	2004
15148557	No	2004
15148340	Yes	2004
15148339	Yes	2004
15148324	No	2004
15148322	No	2004
15148286	No	2004
15147962	No	2004
15147915	No	2004
15147718	No	2004
15147575	Yes	2004
15147567	Yes	2004
15147451	No	2004
15147356	Yes	2004
15147346	No	2004
15147268	No	2004
15147213	No	2004
15147191	Yes	2004
15146564	No	2004
15146563	No	2004
15146562	No	2004
15146522	Yes	2004
15146485	Yes	2004
15146440	No	2004
15146423	Yes	2004
15146294	No	2004
15146248	Yes	2004
15146245	No	2004
15146196	Yes	2004
15146180	Yes	2004
15145951	No	2004
15145775	No	2004
15145608	Yes	2004
15145494	No	2004
15145457	Yes	2004
15144470	Yes	2004
15144218	No	2004
15144205	Yes	2004
15143474	No	2004
15143343	Yes	2004
15143155	No	2004
15143154	No	2004
15142683	No	2004
15142643	No	2004
15142610	No	2004
15142366	No	2004
15142347	No	2004
15142346	No	2004
15142265	No	2004
15141385	No	2004
15141017	No	2004
15141000	No	2004
15140995	Yes	2004
15140992	No	2004
15140979	Yes	2004
15140968	Yes	2004
15140962	No	2004
15140955	No	2004
15140953	Yes	2004
15140888	No	2004
15140878	No	2004
15140590	No	2004
15140583	No	2004
15140580	Yes	2004
15140572	No	2004
15140242	Yes	2004
15140185	No	2004
15140135	Yes	2004
15140126	Yes	2004
15139528	No	2004
15138629	No	2004
15138584	No	2004
15138490	Yes	2004
15138181	Yes	2004
15138176	Yes	2004
15138113	No	2004
15137910	No	2004
15137476	No	2004
15136763	No	2004
15136638	Yes	2004
15136590	Yes	2004
15136556	No	2004
15135864	No	2004
15135808	No	2004
15135513	No	2004
15135395	No	2004
15135324	No	2004
15135175	No	2004
15135145	Yes	2004
15135114	No	2004
15135045	No	2004
15134637	No	2004
15134454	No	2004
15133729	No	2004
15133631	Yes	2004
15133506	No	2004
15133246	No	2004
15133059	No	2004
15132978	No	2004
15132695	No	2004
15131870	No	2004
15131313	Yes	2004
15131131	Yes	2004
15131124	No	2004
15131117	Yes	2004
15131081	No	2004
15131016	No	2004
15130949	No	2004
15130943	No	2004
15130125	No	2004
15129771	No	2004
15129427	Yes	2004
15128868	No	2004
15128842	Yes	2004
15128839	No	2004
15128838	Yes	2004
15128832	Yes	2004
15128818	No	2004
15128805	No	2004
15128804	No	2004
15128802	No	2004
15128797	No	2004
15128796	No	2004
15128793	No	2004
15128791	No	2004
15128789	Yes	2004
15128788	No	2004
15128787	No	2004
15128782	Yes	2004
15128778	Yes	2004
15128776	No	2004
15128767	No	2004
15128765	No	2004
15128595	Yes	2004
15128562	No	2004
15128357	No	2004
15128288	No	2004
15128098	No	2004
15128030	No	2004
15127837	No	2004
15127593	No	2004
15126875	No	2004
15126676	No	2004
15126333	No	2004
15126325	No	2004
15125090	No	2004
15124901	No	2004
15124757	No	2004
15124756	No	2004
15123792	No	2004
15123715	No	2004
15123702	No	2004
15123697	No	2004
15123686	No	2004
15123676	Yes	2004
15123665	No	2004
15123538	Yes	2004
15123444	No	2004
15123309	No	2004
15122910	No	2004
15122762	No	2004
15122754	No	2004
15122581	No	2004
15121843	No	2004
15121311	Yes	2004
15121305	No	2004
15121084	No	2004
15120760	Yes	2004
15120759	Yes	2004
15120754	Yes	2004
15120653	No	2004
15120652	No	2004
15120630	Yes	2004
15120447	No	2004
15120417	Yes	2004
15120337	No	2004
15120191	No	2004
15119547	Yes	2004
15118850	Yes	2004
15118178	No	2004
15117943	No	2004
15117851	No	2004
15117455	No	2004
15116774	No	2004
15116427	Yes	2004
15116300	No	2004
15116266	No	2004
15116255	No	2004
15115750	Yes	2004
15115619	No	2004
15115613	No	2004
15115180	No	2004
15114658	Yes	2004
15113908	No	2004
15113902	Yes	2004
15113889	Yes	2004
15113859	No	2004
15113833	No	2004
15113754	No	2004
15113691	Yes	2004
15113654	No	2004
15113650	Yes	2004
15113098	No	2004
15113002	No	2004
15112292	No	2004
15111529	No	2004
15111310	Yes	2004
15111119	No	2004
15111089	Yes	2004
15110936	No	2004
15110533	No	2004
15109961	Yes	2004
15109955	No	2004
15109734	No	2004
15109703	No	2004
15109522	No	2004
15109305	No	2004
15109264	No	2004
15109096	No	2004
15108625	No	2004
15108169	No	2004
15107929	No	2004
15107547	No	2004
15107546	No	2004
15107540	No	2004
15107357	No	2004
15107075	No	2004
15107071	No	2004
15107016	No	2004
15106826	No	2004
15106730	No	2004
15105893	No	2004
15105429	No	2004
15105287	No	2004
15105140	No	2004
15104695	Yes	2004
15104676	Yes	2004
15104674	Yes	2004
15104254	No	2004
15104248	No	2004
15104123	No	2004
15103470	No	2004
15103320	No	2004
15103318	No	2004
15103076	No	2004
15102879	Yes	2004
15102802	No	2004
15102795	No	2004
15102774	Yes	2004
15102772	Yes	2004
15102762	No	2004
15102697	No	2004
15102695	Yes	2004
15102675	No	2004
15102666	Yes	2004
15102483	Yes	2004
15102096	Yes	2004
15102085	No	2004
15102083	Yes	2004
15102013	No	2004
15101022	No	2004
15100687	Yes	2004
15100669	Yes	2004
15100313	Yes	2004
15100304	Yes	2004
15100301	No	2004
15100300	No	2004
15100299	No	2004
15100295	No	2004
15100291	Yes	2004
15100283	No	2004
15100276	No	2004
15100271	Yes	2004
15100265	No	2004
15100262	No	2004
15100257	No	2004
15100252	No	2004
15099763	Yes	2004
15099761	No	2004
15099760	No	2004
15099755	No	2004
15099754	Yes	2004
15099753	Yes	2004
15099751	Yes	2004
15099529	No	2004
15099522	No	2004
15099208	Yes	2004
15099205	No	2004
15099204	Yes	2004
15099203	No	2004
15099026	No	2004
15098933	No	2004
15098255	No	2004
15098030	Yes	2004
15096801	No	2004
15096633	No	2004
15096539	Yes	2004
15096515	Yes	2004
15096492	No	2004
15557669	Yes	2004
15661935	Yes	2005
15470026	Yes	2004
15762878	Yes	2005
15630142	Yes	2005
15630133	Yes	2005
15630132	No	2005
15630090	Yes	2005
15629517	No	2005
15629408	No	2005
15629402	No	2005
15629355	Yes	2005
15629156	No	2005
15629154	No	2005
15629150	No	2005
15629087	No	2005
15629078	No	2005
15628876	No	2005
15627979	Yes	2005
15627975	Yes	2005
15627895	Yes	2004
15627618	Yes	2004
15627617	No	2004
15627615	Yes	2004
15627607	No	2004
15627214	No	2005
15627212	No	2004
15627209	No	2004
15626895	No	2004
15626888	No	2004
15626474	Yes	2005
15626467	Yes	2005
15626462	No	2005
15625715	No	2005
15625712	Yes	2005
15625695	Yes	2005
15625606	Yes	2005
15625283	No	2005
15625183	Yes	2004
15625182	No	2004
15625127	No	2005
15625077	No	2005
15624988	No	2005
15624771	No	2004
15624765	No	2004
15623776	No	2005
15623647	No	2004
15623641	Yes	2004
15623605	No	2004
15623513	No	2004
15623461	No	2004
15623309	Yes	2005
15620878	No	2005
15620877	No	2005
15620722	No	2005
15620663	Yes	2005
15620483	Yes	2005
15620464	No	2005
15620456	No	2005
15619631	No	2005
15619628	No	2005
15618468	Yes	2004
15618466	No	2004
15618183	No	2005
15618180	No	2005
15618177	No	2005
15618169	Yes	2005
15618013	No	2005
15618003	No	2005
15616187	No	2005
15616121	Yes	2004
15616009	No	2005
15615852	No	2005
15615773	No	2005
15615622	No	2005
15614691	No	2005
15614528	Yes	2004
15614430	No	2005
15614145	No	2004
15614046	Yes	2005
15613800	No	2004
15613709	Yes	2005
15613700	Yes	2005
15613479	No	2005
15613352	No	2005
15613343	No	2005
15613328	No	2005
15613314	No	2005
15613312	No	2005
15613306	No	2005
15613305	No	2005
15613299	Yes	2005
15613296	No	2005
15613280	No	2005
15613086	No	2004
15612540	No	2004
15612044	Yes	2004
15611285	No	2004
15611283	Yes	2005
15611270	No	2005
15611256	No	2005
15611254	No	2005
15611241	Yes	2005
15611236	No	2005
15611232	No	2005
15611230	No	2005
15611226	No	2005
15611225	No	2005
15611062	Yes	2005
15611048	No	2005
15610969	No	2005
15610854	No	2004
15610852	No	2004
15610512	Yes	2004
15610038	No	2004
15610018	No	2004
15609998	No	2004
15609329	Yes	2005
15609316	Yes	2005
15609280	No	2005
15609279	No	2005
15609276	Yes	2005
15609231	Yes	2005
15609021	Yes	2005
15608502	No	2005
15608269	No	2005
15607894	No	2005
15607823	Yes	2005
15607813	Yes	2005
15607748	No	2005
15607650	Yes	2005
15607635	No	2005
15607085	No	2005
15606918	No	2004
15606780	No	2004
15606617	Yes	2005
15606546	No	2005
15606513	No	2004
15604766	No	2004
15604687	No	2004
15604670	No	2004
15604508	No	2004
15604433	No	2005
15604432	No	2005
15604288	No	2004
15604287	No	2004
15604026	Yes	2004
15604021	Yes	2004
15604013	Yes	2004
15604011	No	2004
15603888	Yes	2005
15603887	No	2005
15603885	Yes	2005
15603880	No	2004
15603511	No	2004
15601857	No	2005
15601318	Yes	2004
15600339	No	2004
15600300	Yes	2004
15599528	No	2004
15599405	Yes	2004
15599311	No	2004
15599304	No	2004
15599040	No	2004
15598739	No	2004
15598577	No	2005
15598569	Yes	2005
15598423	No	2004
15598273	Yes	2005
15598271	No	2005
15598270	No	2005
15598269	No	2005
15597429	No	2005
15597195	No	2004
15597148	No	2004
15596889	No	2005
15596868	No	2005
15596834	No	2005
15596612	Yes	2004
15596521	No	2004
15596411	Yes	2005
15596126	No	2004
15595875	Yes	2004
15595867	No	2004
15595727	Yes	2004
15593415	No	2004
15593305	Yes	2005
15593303	Yes	2005
15593302	No	2005
15593299	No	2005
15593287	No	2004
15593286	No	2004
15593216	No	2004
15593201	No	2004
15593144	Yes	2005
15593127	Yes	2005
15593121	No	2005
15592842	No	2005
15592667	No	2005
15592665	Yes	2005
15592474	No	2005
15592431	No	2005
15591619	No	2005
15591521	No	2005
15591314	Yes	2005
15590758	No	2005
15590661	No	2005
15589829	Yes	2004
15589745	No	2004
15589656	No	2005
15589586	No	2005
15589429	Yes	2004
15589368	Yes	2005
15589326	No	2005
15589325	No	2005
15589324	Yes	2005
15589322	Yes	2005
15589320	Yes	2005
15589316	Yes	2005
15589168	No	2004
15588996	No	2005
15588988	No	2005
15588913	No	2005
15588833	No	2005
15588347	No	2004
15588331	Yes	2004
15588290	Yes	2004
15588069	No	2004
15588045	No	2004
15587917	No	2004
15587310	No	2004
15587074	No	2004
15587072	No	2004
15585927	No	2005
15585922	No	2005
15585921	No	2005
15585916	No	2005
15585912	No	2005
15585865	No	2004
15585859	Yes	2004
15585856	No	2004
15585854	No	2004
15585853	No	2004
15585362	No	2005
15585315	Yes	2005
15585132	No	2004
15585103	No	2004
15585082	No	2004
15584971	No	2004
15584965	No	2004
15584901	No	2005
15584720	No	2004
15583693	Yes	2005
15583542	No	2004
15583456	No	2004
15583377	No	2004
15583162	No	2004
15583154	No	2004
15583153	No	2004
15583147	Yes	2004
15583055	No	2005
15583017	Yes	2004
15583011	Yes	2004
15582990	No	2005
15582651	No	2005
15582650	No	2005
15582596	No	2005
15582530	Yes	2004
15582508	No	2004
15581868	No	2004
15581613	No	2004
15581357	No	2004
15581343	No	2004
15580659	No	2005
15580530	No	2005
15580499	Yes	2005
15580352	No	2004
15580307	No	2005
15579588	No	2004
15579134	Yes	2004
[truncated: 3,431 more rows]
